# Supplementary material for: Coixendide efficacy in combination with temozolomide in glioblastoma and transcriptome analysis of the mechanism
Source: Sci Rep. 2023 Sep 19;13:15484. doi: 10.1038/s41598-023-41421-w (PMC10509239; doi:10.1038/s41598-023-41421-w)
Supplement: Supplementary file 1 — Supplementary Information 1. [file 41598_2023_41421_MOESM1_ESM.xlsx]

## Sheet: Sheet1
	control_vs_Coix_de	control_vs_Coix_log2fc	control_vs_Coix_pval	control_vs_TMZ_de	control_vs_TMZ_log2fc	control_vs_TMZ_pval	TMZ_vs_combine_de	TMZ_vs_combine_log2fc	TMZ_vs_combine_pval	Coix_vs_combine_de	Coix_vs_combine_log2fc	Coix_vs_combine_pval	control_vs_combine_de	control_vs_combine_log2fc	control_vs_combine_pval
ENSG00000122507	-	-0.190855	0.227773	-	-0.00832415	1	-	-0.169811	0.238172	-	0.0155757	0.935538	-	-0.179933	0.245413
ENSG00000184378	-	2.5087	0.472748	-	2.44034	0.594994	-	-Inf	0.417196	-	-Inf	0.2419	-	-Inf	0.977146
ENSG00000139352	-	-1.72815	0.779715	-	2.13455	0.154384	-	-0.251647	0.860275	-	3.61353	0.0837422	-	1.88253	0.251576
ENSG00000129187	-	0.0976507	0.0894988	-	-0.0932558	0.0900035	-	0.0579559	0.307014	-	-0.130084	0.0197261	-	-0.0372103	0.47941
ENSG00000204271	-	-0.0574244	0.67018	-	0.0297714	0.784529	-	-0.0262743	0.864599	-	0.0636973	0.620799	-	0.00156113	0.968236
ENSG00000126215	-	0.0524762	0.570984	-	0.0895806	0.4125	-	0.0969974	0.480376	-	0.136746	0.437307	-	0.184659	0.193104
ENSG00000107789	-	0.17754	0.0103923	-	0.36728	1.23122e-08	-	-0.0626853	0.293576	-	0.130014	0.0389205	-	0.302711	4.26568e-06
ENSG00000113240	-	0.238605	0.00576892	-	0.00240721	0.954432	-	0.0419169	0.658353	-	-0.191458	0.02402	-	0.0423985	0.627699
ENSG00000162817	-	-0.0966918	0.732182	-	0.175673	0.422821	-	0.14587	0.471714	-	0.421172	0.0182561	-	0.319942	0.158044
ENSG00000151117	-	-0.0722973	1	-	1.8087	0.0551179	-	-1.15259	0.173144	-	0.730333	0.537855	-	0.654079	0.559827
ENSG00000105373	-	0.0120823	0.790383	-	0.207878	0.000164719	-	-0.0850687	0.112879	-	0.113547	0.0539265	-	0.120906	0.0331381
ENSG00000092847	-	0.0111766	0.794754	-	0.126365	0.0125445	-	0.00311613	0.951413	-	0.121076	0.0237436	-	0.12754	0.0132402
ENSG00000182379	-	-0.360071	0.396092	-	0.206437	0.69055	-	0.110153	0.720533	-	0.679757	0.0554304	-	0.314281	0.436579
ENSG00000102239	-	-	-	-	Inf	1	-	0.81716	1	-	Inf	0.764251	-	Inf	0.769966
ENSG00000092621	-	0.164513	3.24278e-05	-	0.165746	1.03111e-05	-	-0.0162146	0.670005	-	-0.0121243	0.81712	-	0.14761	0.000997659
ENSG00000074803	-	-0.0206472	1	-	-1.05383	0.530793	-	1.70253	0.217444	-	0.67252	0.525444	-	0.646816	0.545937
ENSG00000177479	-	0.124747	0.0216567	-	0.00122216	0.976922	-	0.074108	0.211374	-	-0.0465639	0.417088	-	0.0733593	0.162242
ENSG00000148655	-	0.217341	0.559808	-	0.141257	0.727581	-	0.480897	0.151716	-	0.407669	0.235269	-	0.62042	0.0690553
ENSG00000108813	-	-0.985784	0.251999	-	0.128838	0.860992	-	-0.746087	0.33141	-	0.37203	0.686693	-	-0.619091	0.48647
ENSG00000136286	-	2.02641	0.611778	-	-Inf	0.999437	-	Inf	1	-	-2.24496	0.562941	-	-0.226058	1
ENSG00000174992	-	-Inf	0.731927	-	-Inf	0.734528	-	-	-	-	-	-	-	-Inf	0.699153
ENSG00000072506	-	0.157647	0.0252002	-	0.0996935	0.152254	-	0.0510013	0.459269	-	-0.00413521	0.953742	-	0.148743	0.0326585
ENSG00000275379	-	-Inf	0.516245	-	-Inf	0.518628	-	-	-	-	-	-	-	-Inf	0.480655
ENSG00000058272	-	0.0730386	0.144359	-	-0.213498	2.1795e-05	-	0.0823789	0.153158	-	-0.201309	0.000320755	-	-0.133068	0.0135345
ENSG00000156050	-	-0.481586	0.0234438	-	0.229051	0.20898	-	-0.267284	0.250039	-	0.445824	0.146444	-	-0.0401235	0.872143
ENSG00000138604	-	0.00264828	0.964689	-	-0.0374304	0.680224	-	0.124616	0.162906	-	0.0873598	0.31754	-	0.0850899	0.488808
ENSG00000010704	-	-0.480565	2.92006e-05	-	0.527883	2.81098e-08	-	-0.243489	0.00662936	-	0.767751	6.56874e-13	-	0.282498	0.00393714
ENSG00000023445	-	0.774122	0.000853603	-	0.289379	0.226115	-	0.287671	0.0305632	-	-0.19412	0.190925	-	0.575412	0.000185208
ENSG00000118507	-	-0.00651657	1	-	0.449653	0.0196715	-	0.254945	0.127114	-	0.713756	7.66515e-05	-	0.702407	0.00011777
ENSG00000072840	-	0.114216	0.388706	-	-0.28431	0.00778726	-	0.162644	0.124149	-	-0.233291	0.13085	-	-0.123688	0.25728
ENSG00000170925	-	-	-	-	Inf	0.724725	-	1.82816	0.423761	-	Inf	0.147411	-	Inf	0.150468
ENSG00000120137	-	0.00805672	0.881591	-	-0.364796	7.23635e-19	-	0.0313843	0.477481	-	-0.338668	5.85971e-06	-	-0.335339	2.84318e-15
ENSG00000233822	-	0.0534546	0.946319	-	0.163495	0.795334	-	-0.616572	0.258455	-	-0.504065	0.359779	-	-0.455072	0.429875
ENSG00000105948	-	0.0173669	0.850302	-	0.0520616	0.576029	-	0.0679106	0.482962	-	0.105509	0.275551	-	0.118117	0.212383
ENSG00000086015	-	0.0702547	0.176257	-	0.0129996	0.787677	-	0.119584	0.00873849	-	0.0651842	0.147172	-	0.130624	0.00968176
ENSG00000121057	-	0.0768363	0.288526	-	-0.278412	0.00137726	-	0.224927	0.00292996	-	-0.127478	0.0376875	-	-0.0553362	0.454004
ENSG00000115850	-	0.54468	1	-	1.72867	0.412942	-	0.704991	0.599547	-	1.89207	0.193687	-	2.43271	0.125669
ENSG00000145335	-	-0.264833	0.626611	-	-0.694734	0.189392	-	-0.0459955	0.997144	-	-0.473814	0.396532	-	-0.742997	0.223097
ENSG00000179148	-	-0.664497	0.823789	-	1.0263	0.529872	-	-0.489406	0.771313	-	1.20454	0.527665	-	0.534695	0.83881
ENSG00000224420	-	0.986074	0.0833088	-	0.0885927	0.925656	-	0.929822	0.116515	-	0.0342506	1	-	1.01649	0.0812507
ENSG00000167114	-	-0.188185	0.00975623	-	-0.210371	0.00361618	-	-0.0858167	0.243261	-	-0.105151	0.165494	-	-0.298064	4.37608e-05
ENSG00000146243	-	-0.296712	0.0370463	-	-0.206878	0.127718	-	-0.223758	0.168297	-	-0.131185	0.470267	-	-0.432389	0.00127095
ENSG00000144597	-	0.0701453	0.468776	-	-0.0135221	0.887246	-	0.077991	0.398094	-	-0.00279977	0.985435	-	0.0625794	0.511228
ENSG00000091436	-	0.134474	0.0345423	-	-0.25645	0.000193252	-	0.163211	0.0172426	-	-0.224996	0.000592145	-	-0.095238	0.17161
ENSG00000184185	-	-Inf	0.350953	-	-Inf	0.353102	-	-	-	-	-	-	-	-Inf	0.318519
ENSG00000215274	-	-	-	-	Inf	1	-	-Inf	0.977551	-	-	-	-	-	-
ENSG00000136167	-	0.459753	0.0017473	-	0.58151	5.29943e-05	-	-0.0107246	0.943724	-	0.113754	0.415165	-	0.568868	6.5693e-05
ENSG00000170681	-	0.238223	0.496301	-	-0.629354	0.0839958	-	0.0552298	0.916343	-	-0.809757	0.0188876	-	-0.576391	0.10647
ENSG00000163655	-	0.0603698	0.223016	-	-0.0750635	0.119024	-	0.104338	0.0285518	-	-0.0282792	0.572444	-	0.0273034	0.577761
ENSG00000176101	-	0.029669	0.694358	-	-0.237457	0.0007109	-	0.048921	0.519446	-	-0.215378	0.0103275	-	-0.190424	0.00565404
ENSG00000120833	-	-0.559706	9.73485e-38	-	-0.138971	0.00040358	-	-0.411039	8.29598e-11	-	0.0126038	0.813037	-	-0.551884	7.86518e-33
ENSG00000115902	-	0.204768	0.22214	-	0.176514	0.0430521	-	-0.00202104	0.976072	-	-0.0272697	0.912386	-	0.172662	0.0483156
ENSG00000130287	-	-	-	-	-	-	-	Inf	1	-	Inf	1	-	Inf	1
ENSG00000154734	-	-0.903162	1.8562e-15	-	-0.684935	2.78148e-09	-	-0.997069	9.46381e-13	-	-0.776014	1.71198e-07	down	-1.68397	8.79164e-42
ENSG00000203705	-	0.157421	0.384852	-	0.572044	0.000151422	-	0.101224	0.443266	-	0.518845	0.00378331	-	0.671182	6.39488e-05
ENSG00000142230	-	-0.0154932	0.640434	-	-0.17625	1.62745e-07	-	0.0785782	0.0237219	-	-0.0793068	0.0281226	-	-0.0995673	0.00481693
ENSG00000171877	-	-0.117609	0.0657964	-	-0.298564	0.000534955	-	0.0253973	0.741847	-	-0.15277	0.021973	-	-0.275193	2.204e-05
ENSG00000099260	-	-	-	-	-	-	-	Inf	0.762713	-	Inf	0.761269	-	Inf	0.766827
ENSG00000007314	-	-Inf	0.537441	-	-Inf	0.54184	-	-	-	-	-	-	-	-Inf	0.514523
ENSG00000277758	-	0.30934	0.825668	-	-0.549224	0.771126	-	0.628855	0.68763	-	-0.227334	0.890902	-	0.0770937	1
ENSG00000002587	-	-0.35638	0.272726	-	-0.139246	0.706623	-	-0.257314	0.525543	-	-0.0371966	1	-	-0.398377	0.236661
ENSG00000213694	-	-0.00908712	0.866865	-	-0.030223	0.688742	-	0.0208052	0.796228	-	0.00252927	0.956463	-	-0.0112879	0.869283
ENSG00000187492	-	Inf	1	-	Inf	1	-	-Inf	0.977551	-	-Inf	0.981132	-	-	-
ENSG00000109065	-	0.225887	0.0104543	-	0.00302122	0.963461	-	0.15749	0.0690561	-	-0.0626011	0.477943	-	0.158565	0.0679096
ENSG00000198695	-	0.265798	0.106132	-	0.520358	4.09949e-07	-	-0.26637	5.73148e-05	-	-0.00878986	0.971291	-	0.252177	0.00270175
ENSG00000184979	-	-0.790638	2.11175e-05	up	1.67225	4.85153e-30	-	-0.221346	0.0272328	up	2.24433	3.27501e-141	up	1.4491	3.56448e-59
ENSG00000101444	-	0.0271112	0.547374	-	-0.108884	0.0108995	-	0.144719	0.000813466	-	0.0115922	0.828101	-	0.0339664	0.472253
ENSG00000214860	-	-	-	-	Inf	1	-	-Inf	0.977551	-	-	-	-	-	-
ENSG00000033800	-	-0.0851543	0.258984	-	-0.120443	0.107646	-	0.0116205	0.885384	-	-0.0207995	0.789038	-	-0.110692	0.137423
ENSG00000111412	-	0.137584	0.107526	-	-0.289371	0.000435343	-	0.137376	0.0276279	-	-0.286744	1.64392e-06	-	-0.153994	0.0477564
ENSG00000041982	-	0.0412379	0.452615	-	-0.334604	2.22938e-12	-	0.219841	5.17036e-06	-	-0.153069	0.0161592	-	-0.116679	0.0138273
ENSG00000185985	-	-0.146933	0.104509	-	-0.289194	0.00288043	-	-0.15548	0.115694	-	-0.294819	0.00412651	-	-0.446545	4.44572e-06
ENSG00000103966	-	-0.112306	0.0316403	-	-0.264416	0.000452241	-	0.0122106	0.834969	-	-0.137101	0.009397	-	-0.254152	1.10311e-06
ENSG00000165417	-	-0.0714614	0.208341	-	-0.172665	0.00265969	-	0.0438448	0.467727	-	-0.0545066	0.355862	-	-0.130773	0.0222227
ENSG00000116771	-	0.951142	0.823666	-	1.18985	0.656658	-	-0.87487	0.76134	-	-0.631579	0.943999	-	0.314921	1
ENSG00000130307	-	-0.192691	0.76611	-	-0.470368	0.539478	-	0.610766	0.407226	-	0.336942	0.612538	-	0.138532	0.914358
ENSG00000198610	-	-	-	-	-	-	-	Inf	1	-	Inf	1	-	Inf	1
ENSG00000177674	-	-0.246648	0.0312585	-	0.886951	7.18465e-23	-	-0.244245	0.00229286	-	0.892176	9.69209e-20	-	0.640801	7.68894e-12
ENSG00000155008	-	0.250938	0.00250643	-	-0.0399131	0.621921	-	0.00150079	0.994569	-	-0.286343	0.000442625	-	-0.040265	0.615373
ENSG00000186472	-	0.187909	0.160379	-	-0.085076	0.568289	-	-0.0136266	0.926691	-	-0.283832	0.0342225	-	-0.100625	0.483428
ENSG00000175931	-	0.059327	0.291599	-	0.108656	0.122598	-	-0.063602	0.307293	-	-0.0114962	0.848105	-	0.0430667	0.482902
ENSG00000170909	-	-0.836137	0.614665	-	0.662909	0.532629	-	-0.335994	0.763201	-	1.16775	0.373364	-	0.326165	0.823826
ENSG00000188419	-	0.14992	0.00545915	-	0.034408	0.556523	-	-0.0516919	0.392444	-	-0.164497	0.00257219	-	-0.0192767	0.774622
ENSG00000087008	-	0.180029	0.234829	-	0.206319	0.158989	-	-0.0792017	0.577806	-	-0.050082	0.754491	-	0.125211	0.397511
ENSG00000079739	-	-0.220116	0.0602212	-	0.0172395	0.797778	-	-0.0709643	0.257435	-	0.169303	0.0109383	-	-0.0555129	0.601658
ENSG00000141696	-	-0.0835361	0.40084	-	0.219503	0.133374	-	0.061956	0.683633	-	0.367886	1.5063e-05	-	0.279682	0.000623621
ENSG00000116132	-	-0.0522042	0.39371	-	-0.285086	7.82331e-07	-	0.0465581	0.429334	-	-0.183492	0.00152592	-	-0.240465	3.57588e-05
ENSG00000117791	-	-0.0176103	0.842268	-	-0.100916	0.453534	-	0.399469	0.00194447	-	0.31914	0.0115379	-	0.296645	0.0234859
ENSG00000175787	-	0.0715738	0.755086	-	-0.0804762	0.76711	-	-0.0439798	0.883873	-	-0.193138	0.387854	-	-0.126286	0.589013
ENSG00000242419	-	0.038069	0.953096	-	0.334554	0.298599	-	-0.319532	0.322494	-	-0.0205724	1	-	0.0125385	0.974073
ENSG00000265808	-	-0.130715	0.000291093	-	0.0266395	0.477125	-	-0.094983	0.00666566	-	0.0651936	0.0821455	-	-0.0702895	0.0494872
ENSG00000197563	-	-0.0366909	0.664375	-	0.102946	0.379357	-	-0.00649045	0.930269	-	0.136228	0.186177	-	0.0946971	0.412702
ENSG00000106261	-	0.0203641	0.669204	-	0.245405	4.08304e-06	-	-0.0912015	0.0644128	-	0.136649	0.00994278	-	0.152267	0.0102843
ENSG00000127989	-	0.00653474	0.990484	-	0.0499377	0.683099	-	0.0304783	0.807171	-	0.0769583	0.439471	-	0.0787187	0.504615
ENSG00000118193	-	-0.181369	5.22585e-05	-	0.0662658	0.105037	-	-0.0888113	0.0321111	-	0.161634	0.00192587	-	-0.0244834	0.570985
ENSG00000196376	-	-0.887036	0.140165	-	0.128532	0.795854	-	-0.410293	0.511909	-	0.608983	0.37348	-	-0.283481	0.649708
ENSG00000087245	-	-0.295153	0.00147952	-	-0.112678	0.218119	-	0.0573916	0.462116	-	0.242675	0.00333055	-	-0.0572765	0.522391
ENSG00000114127	-	-0.224372	0.00230107	-	0.295596	6.70456e-06	-	-0.141174	0.0281068	-	0.381512	5.33469e-08	-	0.152419	0.0217432
ENSG00000185621	-	-0.159499	0.109891	-	0.188977	0.0343951	-	-0.0844751	0.325926	-	0.266834	0.00489554	-	0.1026	0.257437
ENSG00000117971	-	-	-	-	-	-	-	Inf	1	-	Inf	1	-	Inf	1
ENSG00000135537	-	-0.0868855	0.486901	-	0.130779	0.310708	-	-0.144517	0.220057	-	0.0760861	0.581092	-	-0.0155202	0.856955
ENSG00000214946	-	-0.0626229	1	-	-Inf	0.734528	-	Inf	0.761833	-	0.0430026	1	-	-0.0222208	1
ENSG00000169554	-	-0.0200151	0.810411	-	-0.167233	0.017738	-	0.104486	0.132665	-	-0.0398877	0.55444	-	-0.0646172	0.362523
ENSG00000117500	-	-0.0350029	0.511779	-	-0.091617	0.0331721	-	-0.00140944	0.960504	-	-0.0551994	0.243063	-	-0.0949158	0.031273
ENSG00000186088	-	-0.13651	0.286105	-	0.55062	2.94033e-06	-	-0.141155	0.267603	-	0.548853	5.09792e-06	-	0.40754	0.000633003
ENSG00000113296	-	-0.349078	0.5271	up	1.14916	0.00233082	-	-0.638904	0.0624057	-	0.862655	0.0562104	-	0.508888	0.285344
ENSG00000166295	-	-0.0220437	0.830434	-	0.257768	0.00133306	-	-0.0546389	0.4896	-	0.227975	0.00536162	-	0.201194	0.0121847
ENSG00000107290	-	-0.129332	0.0199727	-	-0.0236911	0.6325	-	-0.0277423	0.616489	-	0.0807597	0.15526	-	-0.0533566	0.317847
ENSG00000154258	-	-0.662767	0.848774	-	0.302799	0.879226	-	-3.30811	0.119967	-	-2.34055	0.439095	-	-3.00641	0.225281
ENSG00000163931	-	-0.0487913	0.17967	-	-0.15318	3.02505e-08	-	-0.0595044	0.171685	-	-0.161029	0.00300617	-	-0.214599	1.05635e-06
ENSG00000102043	-	-0.0140204	0.947685	-	0.590076	0.0507108	-	-0.543863	0.10961	-	0.0632771	0.835028	-	0.0445216	0.902798
ENSG00000185049	-	0.16096	0.0854356	-	-0.131461	0.266589	-	0.15162	0.1898	-	-0.137866	0.126101	-	0.0184191	0.874246
ENSG00000140836	-	0.0857615	0.347012	-	0.184783	0.0428223	-	-0.251738	0.00421259	-	-0.149912	0.0888363	-	-0.0688629	0.430757
ENSG00000168763	-	-0.0638883	0.596499	-	-0.113931	0.286623	-	0.0189724	0.871397	-	-0.0281566	0.870994	-	-0.0968352	0.357301
ENSG00000124098	-	-0.314857	0.00460415	-	0.0249944	0.753256	-	-0.170621	0.0583025	-	0.172088	0.0581386	-	-0.147562	0.250494
ENSG00000169403	-	-0.368263	0.811529	-	-0.0582314	1	-	0.227849	0.852235	-	0.541402	0.572643	-	0.168716	0.86986
ENSG00000126246	-	0.976425	0.695731	-	1.38754	0.460468	-	-0.619706	0.771311	-	-0.208443	0.937563	-	0.764431	0.773879
ENSG00000197903	-	-0.101395	0.466969	-	0.184418	0.0886877	-	-0.540937	1.98033e-08	-	-0.252328	0.0199341	-	-0.358334	0.012156
ENSG00000182798	-	-Inf	0.996825	-	-0.0384901	1	-	2.13909	0.622511	-	Inf	0.457491	-	2.09587	0.621372
ENSG00000147119	-	0.161076	0.436948	-	0.408222	0.0281031	-	-0.595524	0.000269761	-	-0.345355	0.0514085	-	-0.189025	0.276044
ENSG00000116991	-	-0.294131	6.28366e-05	-	-0.356858	9.90425e-07	-	-0.496515	7.80446e-10	-	-0.55637	8.8174e-12	-	-0.855249	3.48067e-28
ENSG00000114544	-	-0.143143	0.33749	-	-0.364059	0.0317709	-	0.186049	0.0692452	-	-0.0320677	0.738118	-	-0.180077	0.268775
ENSG00000096872	-	-0.092891	0.259824	-	0.325662	0.000425364	-	0.0540845	0.435647	-	0.475438	2.18779e-09	-	0.377729	1.76535e-06
ENSG00000085511	-	-0.549483	2.10535e-14	-	0.128073	0.0105242	-	-0.160786	0.00159118	-	0.51965	2.65539e-13	-	-0.0346681	0.556591
ENSG00000160352	-	0.0265186	0.734758	-	0.14427	0.109143	-	0.0195769	0.853611	-	0.140075	0.26619	-	0.161799	0.193919
ENSG00000133101	-	-0.605497	1.24449e-14	-	-0.130373	0.0783986	-	0.0102194	0.881766	-	0.488234	5.00897e-10	-	-0.122052	0.103518
ENSG00000085999	-	0.181003	0.0226714	-	0.0296968	0.720062	-	0.16383	0.0418092	-	0.0153032	0.938163	-	0.191669	0.0189431
ENSG00000164099	-	-0.183072	0.0696023	-	-0.259426	0.00592203	-	0.0387961	0.700318	-	-0.0345191	0.864076	-	-0.222492	0.0164094
ENSG00000128534	-	0.121827	0.0552072	-	0.0951013	0.140073	-	-0.10705	0.084118	-	-0.13096	0.0487353	-	-0.0138229	0.805987
ENSG00000165863	-	Inf	1	-	Inf	1	-	0.773649	1	-	1.043	1	-	Inf	0.766004
ENSG00000185038	-	1.52852	0.254753	-	0.737577	0.649096	-	0.600161	0.600381	-	-0.187843	0.959772	-	1.3358	0.261877
ENSG00000110104	-	0.250082	0.00629822	-	-0.64231	6.15822e-11	-	0.4949	0.000289546	-	-0.394754	0.00371913	-	-0.149365	0.177794
ENSG00000187735	-	0.0522563	0.358185	-	-0.0158956	0.672497	-	0.0191073	0.663483	-	-0.0462142	0.358902	-	0.00132948	0.975396
ENSG00000157999	-	-0.0993888	0.715321	-	0.00373658	1	-	0.0519198	0.883548	-	0.158029	0.565453	-	0.0537562	0.884226
ENSG00000162367	-	Inf	0.524067	-	-	-	-	-	-	-	-Inf	0.485595	-	-	-
ENSG00000206559	-	0.462621	0.815724	-	1.65502	0.0713453	-	-1.14642	0.163369	-	0.0499557	1	-	0.507111	0.740607
ENSG00000185129	-	0.0978087	0.115616	-	-0.160787	0.0139535	-	0.139032	0.0313157	-	-0.116766	0.0600099	-	-0.0236659	0.718836
ENSG00000197930	-	0.108402	0.151137	-	0.0275033	0.659709	-	0.0475382	0.409466	-	-0.0305143	0.707125	-	0.0730976	0.223966
ENSG00000164897	-	0.107444	0.221502	-	-0.17914	0.0497343	-	0.209001	0.00763185	-	-0.0747603	0.313495	-	0.0280222	0.715092
ENSG00000285231	-	0.575212	0.893627	-	-0.472645	1	-	-Inf	0.473166	-	-Inf	0.257304	-	-Inf	0.46277
ENSG00000145945	-	-Inf	0.48582	-	-Inf	0.488581	-	-	-	-	-	-	-	-Inf	0.466703
ENSG00000106003	down	-1.01963	0.0316963	-	0.64787	0.0907629	-	-0.251507	0.46596	up	1.41891	0.00105833	-	0.394524	0.316666
ENSG00000185278	-	0.00216821	0.983885	-	0.0586535	0.475478	-	-0.260235	0.0305684	-	-0.200962	0.0877136	-	-0.203479	0.0878382
ENSG00000283755	-	Inf	1	-	-	-	-	-	-	-	-Inf	0.981133	-	-	-
ENSG00000183111	-	-0.260161	0.0564508	-	0.158134	0.233964	-	-0.207076	0.104643	-	0.21411	0.116847	-	-0.0507953	0.692946
ENSG00000224470	-	0.0491594	0.40208	-	-0.091182	0.0714081	-	-0.0218197	0.763355	-	-0.159321	0.00362762	-	-0.114967	0.0303947
ENSG00000188747	-	-0.430273	0.173115	-	0.538966	0.0300436	-	-0.0852466	0.744583	-	0.887049	0.0408389	-	0.451902	0.153614
ENSG00000021826	-	-0.311115	0.00727789	-	0.395976	0.000140734	-	0.00215999	0.984126	-	0.712013	3.22753e-11	-	0.39613	0.000120607
ENSG00000140543	-	-0.973655	0.0802379	-	-0.15828	0.894565	-	0.068215	0.978548	-	0.886999	0.100698	-	-0.0912087	0.933919
ENSG00000157184	-	-0.205812	0.208855	-	0.598222	2.17235e-05	-	-0.322721	0.0142011	-	0.484103	0.0015017	-	0.27353	0.0654334
ENSG00000008438	-	0.104654	0.906238	-	0.194474	0.802664	up	1.10083	0.0243244	up	1.19309	0.0177605	up	1.29304	0.0102428
ENSG00000187796	-	0.0280969	0.917308	-	0.266493	0.436491	-	-0.365841	0.305874	-	-0.124672	0.748746	-	-0.101481	0.85915
ENSG00000243708	-	Inf	0.492423	-	Inf	1	-	-Inf	0.977551	-	-Inf	0.470058	-	-	-
ENSG00000127125	-	-0.197467	0.0423026	-	0.212702	0.0159022	-	0.0251652	0.81574	-	0.438298	4.5071e-05	-	0.235975	0.018587
ENSG00000092200	-	-0.357462	0.655459	-	0.321982	0.752942	-	-1.45974	0.0994921	-	-0.777651	0.429113	-	-1.1403	0.22762
ENSG00000117533	-	0.141464	0.146283	-	0.0246835	0.865254	-	0.0718444	0.447985	-	-0.0422639	0.625995	-	0.0944441	0.35162
ENSG00000169057	-	0.0969284	0.0510399	-	-0.021824	0.645937	-	-0.0037926	0.905612	-	-0.119652	0.0143648	-	-0.0275462	0.545092
ENSG00000183087	-	0.011618	0.888278	-	-0.117483	0.111831	-	0.0593251	0.434595	-	-0.0669206	0.35384	-	-0.0600371	0.399863
ENSG00000009830	-	-0.0811544	0.327338	-	-0.120659	0.157256	-	-0.00421611	0.948336	-	-0.0408901	0.651717	-	-0.126796	0.129856
ENSG00000171827	-	0.0153755	0.981003	-	-0.0437326	0.748975	-	-0.0858762	0.530006	-	-0.142059	0.325835	-	-0.131592	0.328698
ENSG00000278570	-	Inf	0.190126	-	Inf	0.256687	-	0.540009	0.838089	-	0.308396	0.956608	-	Inf	0.113505
ENSG00000271605	-	-0.65966	0.215638	-	0.795614	0.0643172	-	-0.0640222	0.891493	up	1.39462	0.00225866	-	0.729694	0.0904416
ENSG00000198624	down	-1.13779	0.0328051	-	0.00220978	1	-	-0.230223	0.625793	-	0.913367	0.100209	-	-0.229796	0.629786
ENSG00000111716	up	1.28348	0.0314324	-	0.882234	0.171326	-	-0.165417	0.808152	-	-0.563599	0.304355	-	0.714923	0.281321
ENSG00000144130	-	-1.29196	0.992569	-	-0.02111	1	-	-1.22635	0.955646	-	0.0430026	1	-	-1.24933	0.95587
ENSG00000244694	-	-0.758297	0.291436	-	-1.1871	0.163871	-	1.43157	0.244772	-	1.00611	0.337019	-	0.242476	0.866407
ENSG00000166788	-	-0.129756	0.162773	-	-0.240833	0.00550644	-	0.0787985	0.49348	-	-0.0295649	0.737388	-	-0.163973	0.0832112
ENSG00000213625	-	-0.108207	0.0669305	-	0.0291808	0.628745	-	-0.0619157	0.286546	-	0.0783338	0.170427	-	-0.0347211	0.556895
ENSG00000172071	-	-0.2298	0.0585679	-	0.0339882	0.779522	-	0.00673694	0.988867	-	0.273546	0.0226452	-	0.0387958	0.766197
ENSG00000183889	-	0.0419209	1	-	0.43596	0.627579	-	0.0209516	1	-	0.41872	0.578537	-	0.454854	0.609942
ENSG00000050820	-	-0.0675092	0.255792	-	-0.0830335	0.189303	-	-0.0606379	0.474103	-	-0.0733621	0.202268	-	-0.145631	0.0118741
ENSG00000187627	-	Inf	0.736919	-	-	-	-	-	-	-	-Inf	0.70146	-	-	-
ENSG00000115977	-	0.098001	0.101594	-	-0.0399326	0.453576	-	-0.118035	0.11265	-	-0.253147	0.000410781	-	-0.159973	0.0775309
ENSG00000175573	-	0.0237334	0.73435	-	-0.391205	0.000853899	-	0.208136	0.06892	-	-0.204158	0.0350835	-	-0.185133	0.0719528
ENSG00000127220	-	0.0196025	0.91455	-	0.396291	0.0052292	-	-0.123504	0.399071	-	0.255912	0.0153799	-	0.270724	0.0123179
ENSG00000154330	-	0.189051	1	-	1.20641	0.999955	-	-Inf	0.678584	-	-Inf	0.981133	-	-Inf	0.977146
ENSG00000162755	-	-0.285311	0.739464	-	1.01514	0.117008	-	-0.494823	0.381893	-	0.809554	0.27034	-	0.519446	0.514299
ENSG00000161011	-	0.565827	6.78058e-80	-	0.468506	1.41016e-63	-	-0.305117	1.38406e-26	-	-0.399604	2.35946e-38	-	0.161475	1.54799e-07
ENSG00000196730	-	-0.583746	0.186547	-	0.0294275	0.995531	-	-0.156517	0.698699	-	0.459586	0.326522	-	-0.129066	0.740063
ENSG00000182329	-	-0.144728	1	-	0.12583	1	-	0.348802	1	-	0.619754	1	-	0.471498	1
ENSG00000079393	-	-	-	-	-	-	-	Inf	1	-	Inf	1	-	Inf	1
ENSG00000105323	-	-0.139285	5.06674e-05	-	-0.154787	2.24147e-06	-	0.0394826	0.235127	-	0.0268627	0.427866	-	-0.117202	0.000831738
ENSG00000215788	-	-0.185623	0.274035	-	-0.145454	0.337645	-	0.111949	0.546374	-	0.154706	0.522304	-	-0.0355557	0.85148
ENSG00000146205	-	-0.274179	0.269983	-	-0.576834	0.0261169	-	0.125176	0.647171	-	-0.174918	0.548093	-	-0.453845	0.0748366
ENSG00000155959	-	0.0277216	0.536141	-	-0.126427	0.0201578	-	0.0360907	0.514562	-	-0.115217	0.0109867	-	-0.0922121	0.0415143
ENSG00000008282	-	0.0544999	0.22934	-	-0.109179	0.0100612	-	-0.0379107	0.3843	-	-0.19873	8.9281e-06	-	-0.148968	0.000736986
ENSG00000180777	-	-0.655346	0.838536	-	-0.310462	1	-	1.55171	0.229134	-	1.89986	0.157652	-	1.23989	0.309902
ENSG00000183291	-	0.0315078	0.54545	-	-0.053574	0.193201	-	-0.0104515	0.794883	-	-0.0927303	0.105575	-	-0.0659197	0.121537
ENSG00000023287	-	-0.00411731	0.924498	-	0.0192429	0.730213	-	-0.168131	0.000538781	-	-0.14195	0.00450831	-	-0.1508	0.00226584
ENSG00000134324	-	-0.606549	1.26626e-25	-	-0.708177	3.6031e-43	-	-0.215267	0.000204344	-	-0.314194	1.28443e-06	-	-0.925433	1.07049e-56
ENSG00000117528	-	-0.0156063	0.759828	-	-0.0886019	0.0627228	-	0.039	0.412632	-	-0.0311493	0.517592	-	-0.051527	0.289917
ENSG00000080823	-	0.00149826	0.916537	-	-0.0855764	0.515481	-	0.198969	0.0711736	-	0.114688	0.310511	-	0.111491	0.27282
ENSG00000169372	-	-0.202435	0.262454	-	0.0224708	0.964097	-	-0.463866	0.00112029	-	-0.236024	0.114856	-	-0.4433	0.00735402
ENSG00000142959	-	0.529238	0.790398	-	0.487257	0.769695	-	-0.136485	0.982214	-	-0.17462	1	-	0.349898	0.883949
ENSG00000166224	-	-6.58689e-05	0.938458	-	-0.0703236	0.348149	-	0.055332	0.45285	-	-0.0121905	0.854544	-	-0.0169411	0.886698
ENSG00000143127	-	-0.699557	0.147455	-	-0.374798	0.419824	-	-0.403335	0.468794	-	-0.075244	0.963269	-	-0.779877	0.122082
ENSG00000141867	-	0.112517	0.0256709	-	-0.186248	0.000406819	-	-0.0569889	0.301123	-	-0.352933	2.82049e-11	-	-0.24518	6.07754e-06
ENSG00000273820	-	0.17749	0.628587	-	-0.106974	0.700744	-	0.507585	0.071842	-	0.226314	0.406141	-	0.398892	0.180764
ENSG00000182180	-	0.0315167	0.584187	-	-0.0455547	0.504244	-	0.0832582	0.173087	-	0.00910201	0.940949	-	0.0358861	0.577656
ENSG00000157869	-	0.0332337	0.887646	-	-0.0970234	0.448421	-	-0.0515259	0.619419	-	-0.178877	0.0990411	-	-0.150581	0.21914
ENSG00000103222	-	-0.0574778	0.282668	-	0.17113	0.000794331	-	0.00179674	0.966559	-	0.233237	8.67217e-06	-	0.171013	0.000985401
ENSG00000120800	-	0.125575	0.0227104	-	-0.401213	2.24622e-12	-	0.30439	1.25559e-07	-	-0.219532	6.38965e-05	-	-0.0987558	0.0718531
ENSG00000116489	-	-0.000216908	0.999388	-	-0.173456	3.58162e-07	-	0.0428991	0.21246	-	-0.127485	0.000438877	-	-0.132444	0.000229256
ENSG00000213588	-	0.111832	0.45755	-	0.0170867	0.869866	-	0.0367212	0.763961	-	-0.055335	0.703092	-	0.0519238	0.643357
ENSG00000084093	-	0.0328285	0.661003	-	0.00295789	0.929154	-	-0.0210856	0.728229	-	-0.0482463	0.471032	-	-0.0201281	0.815389
ENSG00000105939	-	-0.187489	0.000230941	-	0.142235	0.00176211	-	-0.0544911	0.237959	-	0.278035	1.7545e-06	-	0.085762	0.082221
ENSG00000088002	-	0.514555	0.884382	-	-0.0966208	1	-	-Inf	0.519743	-	-Inf	0.412883	-	-Inf	0.526901
ENSG00000164967	-	0.173258	0.177103	-	0.420262	0.000794272	-	0.00909529	0.938298	-	0.258909	0.106287	-	0.427455	0.000943171
ENSG00000185105	-	2.00129	0.629293	-	0.206414	1	-	0.763839	1	-	-1.02828	0.769497	-	0.968615	1
ENSG00000284292	-	1.16903	0.514767	-	-1.02073	0.814142	-	1.15505	0.725683	-	-1.0317	0.560444	-	0.132742	1
ENSG00000234127	-	0.00667089	0.863645	-	0.391588	1.02805e-11	-	-0.0564959	0.323554	-	0.331171	2.37078e-08	-	0.333131	1.12352e-08
ENSG00000114982	-	-0.405413	4.85329e-13	-	-0.083427	0.109487	-	-0.17376	0.00115905	-	0.151006	0.00986107	-	-0.259167	1.48006e-05
ENSG00000006062	-	0.503101	4.26642e-09	-	-0.0413566	0.577599	-	0.275105	0.000406825	-	-0.266611	0.000274518	-	0.231695	0.0040135
ENSG00000242498	-	-0.435698	0.000119634	-	0.0350367	0.747467	-	0.109085	0.277068	-	0.582737	8.44522e-08	-	0.142288	0.164417
ENSG00000151806	-	0.164796	0.0434388	-	-0.0226987	0.778087	-	0.0896834	0.258528	-	-0.0949023	0.237235	-	0.0651011	0.427343
ENSG00000126460	-	-0.728145	0.49141	-	-0.402685	0.631743	-	-0.864389	0.345327	-	-0.534892	0.667353	-	-1.26863	0.260952
ENSG00000081087	-	-0.054163	0.131631	-	0.104646	0.00325525	-	-0.0155197	0.653193	-	0.14614	0.000103623	-	0.087227	0.0217117
ENSG00000011009	-	-0.100743	0.0706636	-	-0.0459454	0.393427	-	0.00476709	0.943805	-	0.0624578	0.271089	-	-0.0430733	0.431822
ENSG00000131828	-	-0.00442834	0.869382	-	-0.0799055	0.133855	-	0.121486	0.0237603	-	0.0489491	0.47067	-	0.0396785	0.494605
ENSG00000134871	-	-0.212635	1.56629e-08	-	-0.0951204	0.00751586	-	0.054647	0.215076	-	0.17505	0.000720709	-	-0.042404	0.336578
ENSG00000065802	-	0.1449	0.0180805	-	-0.344891	2.11594e-07	-	0.104933	0.124258	-	-0.382043	2.10408e-09	-	-0.241869	0.000233333
ENSG00000105402	-	-0.01044	0.938317	-	0.379381	7.27725e-07	-	-0.241467	0.000997707	-	0.151213	0.103149	-	0.136019	0.0947519
ENSG00000172638	-	0.123397	0.964298	up	1.44198	0.0260703	-	-0.552205	0.299515	-	0.769329	0.178265	-	0.887641	0.142769
ENSG00000159197	-	-2.1634	0.604811	-	-Inf	0.364469	-	Inf	1	-	0.00130934	1	-	-2.16648	0.55753
ENSG00000188620	-	-1.10608	0.212161	-	-0.749719	0.384415	-	0.993854	0.210013	-	1.35361	0.0964731	-	0.242512	0.771646
ENSG00000037897	-	0.299276	0.103876	-	-0.185134	0.32499	-	0.347413	0.0583859	-	-0.134122	0.438589	-	0.160197	0.40356
ENSG00000065029	-	-0.055881	0.53142	-	0.42899	7.146e-06	-	-0.0539094	0.542812	-	0.433922	1.70443e-05	-	0.373209	0.000103072
ENSG00000106125	-	0.401516	0.63496	-	0.870287	0.257079	-	-1.02049	0.153806	-	-0.548673	0.462271	-	-0.151424	0.946138
ENSG00000148341	-	-0.0321427	0.581163	-	0.110644	0.0658424	-	-0.0599906	0.319223	-	0.0856524	0.147104	-	0.0486959	0.416576
ENSG00000118004	-	-Inf	0.125759	-	-0.75817	0.721288	-	-0.168935	1	-	Inf	0.403657	-	-0.929876	0.638901
ENSG00000105427	-	0.409318	0.755389	up	1.89954	0.00574315	-	-1.14233	0.0593208	-	0.351259	0.68185	-	0.755759	0.408195
ENSG00000204628	-	-0.000733733	0.957522	-	-0.419919	6.28825e-52	-	0.0841586	0.00353089	-	-0.332163	1.13573e-26	-	-0.337659	1.63452e-28
ENSG00000077514	-	0.0961597	0.192238	-	0.0667815	0.371984	-	0.155036	0.0179724	-	0.128528	0.0519787	-	0.219898	0.00134844
ENSG00000283463	-	1.61042	0.788982	-	1.53871	0.781994	-	0.261252	1	-	0.192078	1	-	1.79616	0.666361
ENSG00000186283	-	0.0308513	0.604452	-	0.191972	0.0014208	-	0.0470612	0.421912	-	0.210962	0.000556995	-	0.237102	8.82379e-05
ENSG00000101638	-	0.697335	0.536836	-	0.653383	0.606122	-	0.347953	0.801792	-	0.306746	0.827477	-	0.999677	0.493468
ENSG00000197183	-	-0.190332	0.0660759	-	0.139778	0.175761	-	-0.0119187	0.917417	-	0.321043	0.00262365	-	0.125915	0.218187
ENSG00000114455	-	-Inf	0.731927	-	-Inf	0.734528	-	-	-	-	-	-	-	-Inf	0.699153
ENSG00000089157	-	0.0509326	0.0791371	-	-0.0876392	0.00126926	-	0.0399941	0.181385	-	-0.0957386	0.00156123	-	-0.0495291	0.112744
ENSG00000112576	-	0.0370224	0.496445	-	0.0816414	0.162575	-	0.0125933	0.809068	-	0.0600103	0.332261	-	0.0923197	0.11221
ENSG00000113597	-	-0.004965	0.973728	-	0.28677	0.000164932	-	-0.0323459	0.631494	-	0.262237	0.000778552	-	0.252582	0.00109217
ENSG00000186866	-	0.114582	0.209446	-	0.0648498	0.581687	-	-0.0150235	0.880804	-	-0.061826	0.524431	-	0.0480472	0.59493
ENSG00000122386	-	0.367904	0.0112509	-	-0.0402355	0.750757	-	0.12813	0.41639	-	-0.276925	0.0405313	-	0.0861588	0.731892
ENSG00000198937	-	-0.0970967	0.581115	-	-0.0872383	0.588002	-	-0.261145	0.080834	-	-0.248484	0.0908765	-	-0.350147	0.0210716
ENSG00000136738	-	0.281152	7.41901e-05	-	-0.241521	0.000988187	-	0.187226	0.0110886	-	-0.332602	1.89227e-06	-	-0.0562242	0.412357
ENSG00000158623	-	-0.246896	0.000633648	-	0.105715	0.126407	-	-0.0129747	0.881512	-	0.342457	1.14183e-06	-	0.0907654	0.17974
ENSG00000158555	-	-0.722734	6.76294e-05	-	-0.243116	0.140843	-	0.310703	0.0524943	-	0.79327	3.81319e-05	-	0.0655414	0.697107
ENSG00000162687	-	-Inf	0.996825	-	1.20641	0.999955	-	-Inf	0.678584	-	-	-	-	-Inf	0.977146
ENSG00000091732	-	-0.0480223	0.597561	-	-0.0463986	0.598362	-	0.0820064	0.32922	-	0.0864377	0.318293	-	0.0336915	0.690351
ENSG00000145916	-	-0.0873921	0.177502	-	0.0886136	0.196658	-	-0.0984815	0.146701	-	0.080436	0.218439	-	-0.011796	0.876232
ENSG00000078140	-	0.197038	0.000288714	-	-0.164993	0.00300565	-	0.0733717	0.184644	-	-0.285809	1.87849e-07	-	-0.0935288	0.0967422
ENSG00000087502	-	-0.0361597	0.65461	-	-0.107537	0.158288	-	-0.0162645	0.818181	-	-0.0848318	0.254617	-	-0.125752	0.0952965
ENSG00000258881	-	-0.0771917	0.859488	-	-0.262014	0.565448	-	-0.136236	0.77578	-	-0.318253	0.493397	-	-0.400377	0.352347
ENSG00000206562	-	0.111421	0.277182	-	0.178874	0.0456881	-	0.029114	0.767098	-	0.0992752	0.362924	-	0.206108	0.0217149
ENSG00000176428	-	-0.306869	0.407585	-	0.410347	0.360067	-	-0.802026	0.0564688	-	-0.0819887	0.911814	-	-0.393889	0.305557
ENSG00000196345	-	-0.0402822	1	-	2.24866	0.459954	-	0.0745365	1	-	2.36635	0.402249	-	2.32225	0.410103
ENSG00000083814	-	-0.109706	0.435053	-	-0.0708131	0.628515	-	0.112414	0.360432	-	0.154089	0.218455	-	0.0397692	0.699589
ENSG00000101440	-	0.440235	1	-	0.054614	1	-	2.41068	0.16306	-	2.02578	0.278927	-	2.46245	0.164884
ENSG00000183474	-	0.237514	0.0124467	-	-0.017551	0.85513	-	0.130486	0.158394	-	-0.121724	0.192398	-	0.111007	0.240958
ENSG00000157343	-	-0.0578525	1	-	-0.226605	0.847061	-	0.796089	0.269048	-	0.630286	0.397645	-	0.568019	0.424247
ENSG00000105254	-	0.00314565	0.993884	-	0.0431585	0.451219	-	-0.119736	0.026358	-	-0.0768254	0.171029	-	-0.0784887	0.147055
ENSG00000189007	-	0.199845	0.218655	-	0.0582198	0.744314	-	0.178557	0.243827	-	0.0396741	0.803877	-	0.23465	0.13615
ENSG00000153317	-	0.136742	0.000537538	-	-0.144313	0.000224416	-	0.09714	0.0143519	-	-0.181088	1.80277e-05	-	-0.0491017	0.220494
ENSG00000165948	-	-0.0395491	0.806955	-	0.403883	0.0542752	-	-0.241532	0.0458616	-	0.205121	0.110447	-	0.160772	0.439577
ENSG00000182511	-	0.0238418	1	-	-0.296759	0.823009	-	1.04849	0.196102	-	0.729871	0.404301	-	0.749893	0.348624
ENSG00000173706	-	-0.111554	0.0702214	-	0.188743	0.00347456	-	0.00678681	0.901581	-	0.309802	3.63278e-06	-	0.193512	0.00274958
ENSG00000171817	-	-0.750232	0.0780328	-	-0.31475	0.428123	-	0.0905494	0.848205	-	0.529168	0.235351	-	-0.226051	0.565921
ENSG00000173692	-	0.0114872	0.822467	-	0.0314377	0.415672	-	-0.0428745	0.256877	-	-0.0200397	0.648656	-	-0.0133538	0.722965
ENSG00000149182	-	-0.0620592	0.286845	-	0.0540186	0.299572	-	0.129034	0.0301965	-	0.247968	8.98895e-05	-	0.181134	0.0094263
ENSG00000134253	-	-0.162596	0.132815	-	0.349996	0.000843118	-	-0.310376	0.00179829	-	0.205029	0.0603435	-	0.0375456	0.770954
ENSG00000215045	-	-0.739803	0.824849	-	0.0606617	1	-	0.485901	0.886044	-	1.28718	0.687986	-	0.543577	0.88093
ENSG00000148835	-	0.115498	0.236748	-	-0.0777756	0.453787	-	0.0391435	0.67129	-	-0.151261	0.0991585	-	-0.0405616	0.662079
ENSG00000111726	-	0.0156207	0.84127	-	0.123834	0.0600174	-	-0.0398744	0.465826	-	0.0712498	0.262008	-	0.0821418	0.198892
ENSG00000143297	-	Inf	0.72596	-	-	-	-	-	-	-	-Inf	0.691044	-	-	-
ENSG00000120899	-	-0.278308	0.363123	-	0.774847	0.000536013	-	0.168577	0.408748	up	1.22441	9.09286e-08	-	0.941533	1.33509e-05
ENSG00000130772	-	-0.0557091	0.671921	-	0.145006	0.243516	-	0.00332766	1	-	0.20702	0.100045	-	0.146606	0.246144
ENSG00000180644	-	Inf	0.72596	-	-	-	-	-	-	-	-Inf	0.691044	-	-	-
ENSG00000169862	-	0.115246	0.208397	-	-0.393361	7.58327e-05	-	0.0270554	0.85521	-	-0.478776	5.85239e-06	-	-0.3682	0.000875609
ENSG00000198589	-	-0.107494	0.0681482	-	0.174499	0.001275	-	-0.0439989	0.445285	-	0.240836	2.38883e-05	-	0.128596	0.0205595
ENSG00000172922	-	0.154313	0.114215	-	0.209182	0.029141	-	-0.0696198	0.430343	-	-0.0118582	0.874829	-	0.137654	0.165456
ENSG00000087095	-	0.0887997	0.297928	-	-0.117885	0.175852	-	-0.050762	0.561756	-	-0.254565	0.00296346	-	-0.170527	0.0495861
ENSG00000010256	-	-0.142699	0.000546331	-	-0.0388131	0.339407	-	-0.124584	0.00186895	-	-0.0177899	0.728338	-	-0.165295	7.77048e-05
ENSG00000196159	-	-0.120031	0.158714	-	-0.248039	0.00349602	-	-0.022048	0.861394	-	-0.147322	0.0957961	-	-0.272072	0.00153407
ENSG00000156642	-	0.00393682	0.967592	-	-0.122945	0.0214829	-	-0.0416392	0.448424	-	-0.165643	0.002803	-	-0.166453	0.00233716
ENSG00000132970	-	0.237902	0.0285031	-	-0.318463	0.00438741	-	0.0426893	0.762432	-	-0.510863	0.00108334	-	-0.277676	0.0419236
ENSG00000114251	-	0.399112	0.000200493	-	-0.453078	0.000380518	-	-0.0647828	0.678323	-	-0.91409	2.11154e-16	-	-0.519942	9.36993e-06
ENSG00000115616	-	-1.74999	0.21346	-	-0.310852	0.836281	-	-0.0202193	1	-	1.42001	0.19206	-	-0.333806	0.771059
ENSG00000164078	-	0.15509	0.965372	-	0.866014	0.211342	-	-0.0420208	1	-	0.672204	0.274255	-	0.82199	0.226856
ENSG00000085978	-	0.0710564	0.37386	-	-0.0193527	0.815186	-	0.00703787	0.932241	-	-0.0804539	0.312061	-	-0.0142517	0.867861
ENSG00000183580	-	-0.151809	0.0609781	-	0.128092	0.190307	-	-0.126374	0.275579	-	0.156492	0.0480257	-	-0.000113686	0.990445
ENSG00000048392	-	-0.0616386	0.350004	-	0.276971	5.44702e-05	-	-0.0879624	0.173648	-	0.253547	0.000242103	-	0.187054	0.00796194
ENSG00000134308	-	-0.0563907	0.0685101	-	-0.164034	2.86124e-08	-	-0.0960899	0.00216254	-	-0.200869	1.66147e-09	-	-0.262033	7.93245e-16
ENSG00000161021	-	-0.131493	0.0580846	-	-0.0668063	0.394945	-	0.0616362	0.24622	-	0.129109	0.0116418	-	-0.00713619	0.96274
ENSG00000113812	-	-0.0267054	0.814629	-	0.174074	0.0787014	-	-0.113717	0.15473	-	0.0897765	0.298702	-	0.0582999	0.547054
ENSG00000162877	-	-0.800994	0.823423	-	-1.28682	0.653889	-	-Inf	0.678584	-	-Inf	0.485595	-	-Inf	0.227229
ENSG00000157978	-	0.0861309	0.289935	-	0.0750773	0.336353	-	0.0977855	0.211435	-	0.0896192	0.24584	-	0.170962	0.0288527
ENSG00000170374	-	-	-	-	-	-	-	Inf	0.761833	-	Inf	0.760539	-	Inf	0.766004
ENSG00000122786	-	0.46107	1.18377e-11	-	-0.796206	4.13477e-42	-	0.555016	2.68456e-20	-	-0.69947	2.94614e-21	-	-0.243102	9.38564e-06
ENSG00000155962	-	0.0981484	0.686664	-	0.649271	0.00702131	-	-0.116908	0.603921	-	0.436787	0.0793491	-	0.530438	0.0287785
ENSG00000255152	-	3.41995	0.0883868	up	3.79767	0.0322972	-	0.655785	0.442079	-	1.03467	0.244006	up	4.44923	0.00209242
ENSG00000152492	-	0.0820662	0.0752562	-	-0.328962	9.03986e-14	-	0.0706093	0.130228	-	-0.337511	1.1178e-13	-	-0.260231	6.53734e-09
ENSG00000180855	-	0.199789	0.353032	-	0.482117	0.0274476	-	-0.329758	0.070378	-	-0.0445231	0.807042	-	0.150569	0.511802
ENSG00000138678	-	0.338691	0.00074961	-	-0.227566	0.0475834	-	0.0476261	0.691194	-	-0.515793	5.40227e-07	-	-0.181796	0.107267
ENSG00000185013	-	1.01782	1	-	-Inf	0.999437	-	Inf	1	-	-1.20245	0.964636	-	-0.191124	1
ENSG00000075673	-	Inf	0.560207	-	-	-	-	-	-	-	-Inf	0.535384	-	-	-
ENSG00000129071	-	0.00396712	1	-	0.213437	0.0020458	-	-0.0106074	0.87404	-	0.201722	0.00328449	-	0.200913	0.00395844
ENSG00000186334	-	-Inf	0.712403	-	-Inf	0.714993	-	Inf	1	-	Inf	1	-	-1.24933	0.95587
ENSG00000188152	-	-0.217772	0.575935	-	-0.163353	0.647341	-	-0.470504	0.149325	-	-0.413692	0.190505	-	-0.635642	0.0519866
ENSG00000141449	-	1.04097	0.412992	-	-0.626244	0.850346	-	1.26936	0.412432	-	-0.39656	0.797938	-	0.640797	0.656867
ENSG00000137267	-	0.0123925	0.852405	-	0.0744562	0.221884	-	-0.0717189	0.236384	-	-0.00687292	0.930393	-	0.000764298	0.986894
ENSG00000168297	-	0.411514	0.000153408	-	0.0937489	0.38955	-	-0.129094	0.244545	-	-0.44406	4.10026e-05	-	-0.0372271	0.780349
ENSG00000100147	-	0.104803	0.204526	-	-0.0255854	0.785279	-	0.00958954	0.901224	-	-0.118085	0.159567	-	-0.0179623	0.870506
ENSG00000184304	-	-0.211852	0.098534	-	0.0689532	0.593696	-	-0.212852	0.0875311	-	0.0708408	0.575487	-	-0.145915	0.252122
ENSG00000169241	-	0.00700743	0.954373	-	0.351714	8.74061e-05	-	0.00892192	0.886688	-	0.356508	1.04918e-05	-	0.358719	0.000139723
ENSG00000267855	-	0.606265	0.326979	-	0.864166	0.143704	-	-0.000495562	1	-	0.259374	0.687599	-	0.861493	0.168372
ENSG00000106034	-	0.0743209	0.734582	-	-0.677214	0.00275746	-	0.236067	0.34371	-	-0.512635	0.0292996	-	-0.44283	0.0370738
ENSG00000095564	-	0.072526	0.136388	-	0.130686	0.00462912	-	-0.122443	0.0067503	-	-0.061456	0.19604	-	0.00628846	0.934564
ENSG00000168813	-	0.0657302	0.382405	-	0.0140679	0.92244	-	-0.0398172	0.59868	-	-0.0886629	0.206081	-	-0.0276856	0.660547
ENSG00000131051	-	0.0229418	0.496914	-	-0.0245731	0.533316	-	-0.0455151	0.22914	-	-0.0901995	0.0147079	-	-0.071998	0.0551074
ENSG00000280789	-	0.419245	0.0808827	-	0.0186536	0.993412	-	-0.00522118	1	-	-0.403157	0.080985	-	0.0115394	1
ENSG00000156256	-	0.0570197	0.347497	-	-0.138607	0.0338687	-	-0.0180401	0.797848	-	-0.210883	0.00105303	-	-0.15857	0.0164536
ENSG00000112893	-	0.120491	0.0386111	-	-0.111692	0.113127	-	-0.0945415	0.0384411	-	-0.323918	4.00901e-12	-	-0.208216	0.00238516
ENSG00000122033	-	0.0728101	0.548492	-	-0.0959631	0.386779	-	0.0583044	0.616016	-	-0.107526	0.315291	-	-0.0395681	0.669444
ENSG00000181991	-	0.0889229	0.392062	-	0.307406	0.00132189	-	-0.197381	0.0327423	-	0.0240341	0.780647	-	0.108158	0.267013
ENSG00000112782	-	-2.98736	0.192967	-	-0.0475715	1	-	0.637207	0.628419	up	3.57981	0.0474555	-	0.587355	0.629623
ENSG00000163032	-	-0.446419	0.218405	-	0.0123447	0.973114	-	-0.337359	0.101518	-	0.124618	0.691709	-	-0.326617	0.149227
ENSG00000158435	-	-0.00741133	0.897056	-	0.0728121	0.274602	-	-0.00322762	0.967654	-	0.0798642	0.22254	-	0.0676444	0.310714
ENSG00000159202	-	-0.0173225	0.737453	-	0.0194599	0.621773	-	0.0692556	0.209694	-	0.108873	0.0878885	-	0.086836	0.165309
ENSG00000163840	down	-1.21724	5.99146e-10	up	1.13722	1.40086e-28	-	-0.218456	0.000563742	up	2.13891	4.97498e-133	-	0.916935	2.48692e-19
ENSG00000048649	-	-0.0399153	0.52479	-	-0.0691925	0.219486	-	0.04795	0.398454	-	0.0214691	0.764919	-	-0.0231771	0.676805
ENSG00000170310	-	0.175788	0.120718	-	0.0252525	0.78951	-	-0.076164	0.481538	-	-0.223786	0.0480907	-	-0.0526829	0.671673
ENSG00000134569	-	0.070532	0.75322	-	0.4035	0.152659	-	-0.0475208	0.879618	-	0.28771	0.360085	-	0.353891	0.206132
ENSG00000078070	-	-0.180635	0.194941	-	0.295929	0.0028606	-	-0.137776	0.0671193	-	0.341735	0.000781681	-	0.156294	0.133254
ENSG00000165349	-	-Inf	0.996825	-	-Inf	0.999437	-	-	-	-	-	-	-	-Inf	0.977146
ENSG00000095319	-	-0.0395829	0.393521	-	-0.0684701	0.155004	-	0.040372	0.344026	-	0.0143359	0.684078	-	-0.0300176	0.532766
ENSG00000286137	-	Inf	0.736379	-	Inf	0.723289	-	-0.199824	1	-	-0.128697	1	-	Inf	0.769966
ENSG00000124802	-	-0.101338	0.743145	-	-0.381323	0.0665188	-	0.0449992	0.855818	-	-0.232164	0.234453	-	-0.338004	0.112428
ENSG00000173250	-	0.189051	1	-	0.0602832	1	-	2.47339	0.409844	-	2.35104	0.403934	-	2.53349	0.416744
ENSG00000188636	-	-0.0865519	0.16635	-	-0.131464	0.0402838	-	-0.0316057	0.634973	-	-0.0736108	0.292807	-	-0.164973	0.0111386
ENSG00000198856	-	0.0376499	0.450466	-	-0.174576	0.00424102	-	-0.0525052	0.378534	-	-0.261892	6.23805e-05	-	-0.228914	0.000175314
ENSG00000105738	-	0.111332	0.0915132	-	-0.16269	0.0428613	-	0.0521592	0.46918	-	-0.219119	0.00130769	-	-0.112484	0.163522
ENSG00000188610	-	0.0259693	0.768608	-	-0.0755586	0.346864	-	0.260821	0.00122729	-	0.162122	0.0523064	-	0.183317	0.0280776
ENSG00000166016	-	-0.231443	0.0865091	-	-0.0928466	0.460638	-	-0.0134056	0.96729	-	0.128082	0.374638	-	-0.108423	0.545764
ENSG00000182481	-	-0.254739	1.83474e-15	-	0.134531	5.00125e-06	-	-0.0150918	0.617977	-	0.377035	2.32922e-30	-	0.117551	0.000260622
ENSG00000153558	-	-0.0658168	0.607144	-	-0.227808	0.0550267	-	0.0572811	0.613994	-	-0.101974	0.387981	-	-0.172599	0.149079
ENSG00000138600	-	0.00418849	0.958154	-	-0.0389528	0.536133	-	0.0476991	0.444381	-	0.00742539	0.908423	-	0.00684189	0.922555
ENSG00000069122	-	Inf	1	-	-	-	-	Inf	0.556507	-	1.37324	0.826322	-	Inf	0.56222
ENSG00000140598	-	0.0340238	0.582782	-	-0.0351804	0.505111	-	-0.0280612	0.610794	-	-0.0943306	0.0982014	-	-0.0651225	0.233439
ENSG00000186376	-	-0.0338476	0.770309	-	0.0779647	0.325535	-	-0.109116	0.180074	-	0.00544238	1	-	-0.0331222	0.732527
ENSG00000106236	-	-	-	-	Inf	1	-	-Inf	0.977551	-	-	-	-	-	-
ENSG00000169992	-	-0.205572	0.00100298	-	0.274804	0.000328517	-	0.0435394	0.521597	-	0.526803	2.58343e-21	-	0.316501	3.26081e-09
ENSG00000116874	-	-0.128179	0.146665	-	-0.290799	0.000721769	-	0.0516435	0.58224	-	-0.108188	0.186227	-	-0.241054	0.00412606
ENSG00000204618	-	-0.490874	0.054424	-	-0.558061	0.0319035	-	-0.145231	0.635656	-	-0.209511	0.497905	-	-0.70502	0.00687194
ENSG00000124827	-	-	-	-	Inf	0.546095	-	-1.67748	0.732034	-	Inf	1	-	Inf	1
ENSG00000213337	-	0.298817	0.375503	-	0.109854	0.750382	-	-0.340313	0.32748	-	-0.526514	0.122611	-	-0.232376	0.546325
ENSG00000157379	-	-0.0195628	0.908839	-	0.528804	1.6449e-05	-	-0.217718	0.0174343	-	0.333734	0.0494274	-	0.309269	0.0280844
ENSG00000260903	-	-	-	-	-	-	-	Inf	1	-	Inf	1	-	Inf	1
ENSG00000124641	-	0.100845	0.307607	-	0.303349	0.00236693	-	0.00889131	0.910316	-	0.214181	0.114649	-	0.310296	0.0043905
ENSG00000087074	-	0.456356	7.71924e-06	-	0.178837	0.00520881	-	-0.0833409	0.181961	-	-0.358094	0.000155573	-	0.0935783	0.153242
ENSG00000174307	-	-0.950351	0.0170061	-	0.534745	0.0890278	-	0.262022	0.334501	up	1.74988	8.24074e-07	-	0.794762	0.00662155
ENSG00000152926	-	-0.194685	0.0190859	-	0.225098	0.00255644	-	-0.139123	0.0593774	-	0.283508	0.000353111	-	0.0840601	0.256137
ENSG00000116711	-	-0.0684082	0.630145	-	0.0271062	0.898644	-	-0.137291	0.357748	-	-0.0388193	0.817712	-	-0.112078	0.439024
ENSG00000112659	-	-0.0706854	0.411688	-	0.366747	3.06711e-06	-	-0.158072	0.0358266	-	0.282231	0.000511348	-	0.206727	0.00987091
ENSG00000078061	-	-0.069156	0.379329	-	-0.0254527	0.750965	-	0.113456	0.0927296	-	0.160021	0.022185	-	0.0860179	0.296716
ENSG00000148840	-	0.186065	0.0142343	-	-0.419689	9.18189e-08	-	0.17189	0.0129009	-	-0.430979	3.33603e-09	-	-0.249639	0.00760466
ENSG00000151849	-	0.371547	1.02383e-05	-	0.129077	0.094999	-	-0.028507	0.689248	-	-0.268105	0.000100021	-	0.0987088	0.293238
ENSG00000164631	-	0.0450313	0.549697	-	0.0571909	0.506236	-	0.0577302	0.431607	-	0.0726524	0.325463	-	0.112991	0.124002
ENSG00000134909	-	-0.132679	0.103374	-	-0.254837	0.00247606	-	-0.120166	0.273643	-	-0.239488	0.0145094	-	-0.376871	1.10062e-05
ENSG00000204264	-	-0.732672	1.52186e-14	-	0.898402	5.42309e-20	-	-0.155951	0.0605725	up	1.47797	5.19714e-71	-	0.740551	4.60739e-23
ENSG00000167110	-	-0.168312	0.00734116	-	0.161466	0.00140323	-	-0.232881	4.87477e-06	-	0.0998407	0.0656644	-	-0.0732891	0.181929
ENSG00000138031	-	0.114398	0.129698	-	-0.139913	0.105967	-	0.149356	0.056746	-	-0.102189	0.18732	-	0.00740818	0.895111
ENSG00000120688	-	-0.201833	0.0326494	-	-0.151046	0.0952949	-	0.0483952	0.592218	-	0.10201	0.293867	-	-0.104498	0.245865
ENSG00000167136	-	-0.664702	0.211181	-	-0.617771	0.26278	-	-0.0731209	0.964748	-	-0.0227242	1	-	-0.692588	0.203211
ENSG00000064607	-	0.132664	0.000614266	-	0.0864987	0.0201129	-	-0.0156316	0.682666	-	-0.0589842	0.132917	-	0.0688899	0.125995
ENSG00000166261	-	-0.0306025	0.919049	-	-0.281611	0.157341	-	0.187483	0.184168	-	-0.0608135	0.661644	-	-0.0962861	0.641578
ENSG00000164754	-	-0.101367	0.00452846	-	-0.0796257	0.0168816	-	-0.00313734	0.94304	-	0.0214502	0.570233	-	-0.0846825	0.0177391
ENSG00000205808	-	-0.0446441	0.696666	-	0.299374	0.0190024	-	0.0464616	0.701447	-	0.393482	0.00475881	-	0.343928	0.0102173
ENSG00000144362	-	0.772902	0.0287812	-	0.111166	0.903348	-	-0.182007	0.685641	-	-0.840346	0.0127912	-	-0.0724559	0.877639
ENSG00000141644	-	0.111717	0.19383	-	-0.101814	0.217301	-	0.116473	0.153234	-	-0.0942293	0.264036	-	0.0126274	0.899732
ENSG00000105723	-	0.226092	0.0180528	-	0.0410723	0.705737	-	-0.026556	0.770284	-	-0.208663	0.0226174	-	0.0126612	0.951308
ENSG00000172613	-	0.33489	0.00409688	-	0.155604	0.235551	-	-0.0492952	0.810899	-	-0.22582	0.075635	-	0.104323	0.443187
ENSG00000000419	-	0.132123	0.220217	-	-0.0348717	0.715575	-	-0.0217944	0.754681	-	-0.185937	0.0513994	-	-0.0584475	0.464066
ENSG00000184557	-	-0.0265996	0.77571	-	-0.0906746	0.379181	-	-0.197231	0.0595625	-	-0.258399	0.0154209	-	-0.289834	0.00551293
ENSG00000277196	-	1.01787	0.467926	-	-0.673509	0.851433	-	1.01722	0.587964	-	-0.671716	0.638708	-	0.341494	0.861153
ENSG00000142892	-	0.0264017	0.664122	-	0.0821676	0.0982889	-	0.0542477	0.283156	-	0.112903	0.0231624	-	0.1345	0.00851841
ENSG00000284686	-	-	-	-	-	-	-	Inf	1	-	Inf	1	-	Inf	1
ENSG00000204604	-	0.0840362	0.349169	-	0.223827	0.0075298	-	-0.0977319	0.22451	-	0.0448863	0.580309	-	0.124169	0.144332
ENSG00000179750	-	-1.01737	0.80225	-	-0.5474	1	-	-Inf	0.519743	-	-Inf	0.692034	-	-Inf	0.318519
ENSG00000177614	-	0.0807515	0.865878	-	-0.0343219	0.96345	-	-0.490082	0.267559	-	-0.601979	0.157111	-	-0.526143	0.229561
ENSG00000198670	-	-	-	-	-	-	-	Inf	1	-	Inf	1	-	Inf	1
ENSG00000169131	-	-0.00100126	0.989616	-	-0.15983	0.161782	-	-0.0146437	0.904167	-	-0.170678	0.11806	-	-0.176361	0.114232
ENSG00000100077	-	0.0709358	0.616734	-	0.218381	0.136175	-	0.137709	0.472101	-	0.288041	0.0487045	-	0.354265	0.0176532
ENSG00000077147	-	0.0800414	0.0361939	-	-0.172733	1.84159e-06	-	0.0857678	0.021837	-	-0.164145	1.74503e-05	-	-0.0888759	0.01726
ENSG00000125531	-	0.584297	0.663388	-	0.236977	0.900346	-	-1.2718	0.318446	-	-1.61456	0.187216	-	-1.03642	0.468025
ENSG00000120509	-	0.15734	0.0137359	-	0.238111	5.98412e-05	-	0.0336909	0.580483	-	0.117398	0.0391533	-	0.269941	7.41645e-06
ENSG00000183495	-	0.12968	0.0179423	-	0.183609	0.000485395	-	-0.0670745	0.1968	-	-0.0102663	0.877646	-	0.114661	0.0322628
ENSG00000196776	-	-0.112821	0.076884	-	0.274156	3.22947e-06	-	-0.0615396	0.275986	-	0.328337	8.33234e-08	-	0.210789	0.000451968
ENSG00000173080	-	-0.937514	0.809747	-	-1.79359	0.648963	-	0.773649	1	-	-0.0804916	1	-	-1.02222	0.782102
ENSG00000022267	-	0.00907381	0.836006	-	-0.320624	5.36074e-06	-	0.0743567	0.241234	-	-0.252464	4.30446e-05	-	-0.248117	0.00281868
ENSG00000162641	-	0.420099	0.521173	-	-0.285972	0.694981	-	-0.266383	0.734165	-	-0.969352	0.118799	-	-0.553941	0.40908
ENSG00000158792	-	0.192154	0.252642	-	0.171331	0.286394	-	0.131511	0.398361	-	0.11354	0.444361	-	0.300979	0.05403
ENSG00000175387	-	0.0964185	0.214542	-	-0.196472	0.0112244	-	0.049291	0.531103	-	-0.240701	0.00169997	-	-0.149088	0.0524044
ENSG00000165323	-	-0.608318	0.00164594	-	-0.925716	4.55138e-06	-	0.3048	0.169011	-	-0.00979678	0.99907	-	-0.622886	0.00108595
ENSG00000119335	-	-0.0153749	0.643624	-	-0.415288	7.64778e-26	-	0.213977	0.000165124	-	-0.183035	0.000540495	-	-0.203163	0.000212205
ENSG00000150556	-	Inf	0.72596	-	Inf	0.72971	-	-Inf	0.690261	-	-Inf	0.691044	-	-	-
ENSG00000144015	-	-Inf	0.731927	-	-0.793586	1	-	-0.226351	1	-	Inf	1	-	-1.02222	0.955135
ENSG00000102755	-	-1.47648	0.776126	-	-0.604574	1	-	-1.08271	0.955149	-	-0.206257	1	-	-1.68692	0.734184
ENSG00000145740	-	0.125764	0.0973273	-	0.18881	0.0197323	-	0.0200865	0.727622	-	0.0858618	0.181827	-	0.206847	0.00427225
ENSG00000091164	-	0.15065	0.0384897	-	0.000311036	0.992702	-	-0.0318387	0.684538	-	-0.179418	0.0142969	-	-0.0334048	0.686252
ENSG00000101972	-	-0.0302869	0.405383	-	-0.0583457	0.0942197	-	-0.062072	0.103678	-	-0.0872891	0.0242968	-	-0.122339	0.00123075
ENSG00000151838	-	-Inf	0.712403	-	-Inf	0.714993	-	-	-	-	-	-	-	-Inf	0.680554
ENSG00000167460	-	0.0874118	0.00539963	-	-0.194181	5.74339e-11	-	0.0818152	0.00729886	-	-0.196943	1.44321e-09	-	-0.114291	0.000383891
ENSG00000175513	-	-	-	-	-	-	-	Inf	0.762272	-	Inf	0.760904	-	Inf	0.766414
ENSG00000183160	-	-	-	-	Inf	1	-	-Inf	0.977551	-	-	-	-	-	-
ENSG00000257341	-	-Inf	0.996825	-	-Inf	0.999437	-	-	-	-	-	-	-	-Inf	0.977146
ENSG00000130707	-	0.0160063	1	up	1.55146	4.93061e-06	-	-0.372577	0.186042	up	1.16534	0.0012714	up	1.17671	0.00113153
ENSG00000133433	-	0.113581	0.752995	-	0.852482	0.00280488	-	-0.195054	0.437343	-	0.546461	0.0607025	-	0.655391	0.0262586
ENSG00000143363	-	0.0500188	0.782534	-	0.234426	0.0480327	-	0.137419	0.194924	-	0.324885	0.00253388	-	0.369981	0.00108585
ENSG00000173338	-	1.50371	0.535636	-	0.885076	0.813112	-	-0.17749	1	-	-0.792197	0.786997	-	0.706576	0.892887
ENSG00000260916	-	0.0930605	0.448207	-	0.322062	0.015334	-	-0.15084	0.267691	-	0.0808329	0.513688	-	0.169251	0.218631
ENSG00000170915	-	-0.421242	0.0884525	-	0.131105	0.401759	-	0.0856759	0.496782	-	0.640554	3.16524e-06	-	0.214732	0.172346
ENSG00000126464	-	-0.0731563	0.221762	-	0.0522725	0.449175	-	0.0277987	0.647174	-	0.156206	0.0302771	-	0.0781541	0.240042
ENSG00000085719	-	-0.096552	0.0161828	-	-0.173543	2.76763e-05	-	-0.004795	0.948894	-	-0.0789267	0.118869	-	-0.180289	1.94023e-05
ENSG00000168658	-	0.269999	0.823042	-	-1.39262	0.352455	-	0.974915	0.536269	-	-0.686132	0.572634	-	-0.420976	0.810927
ENSG00000119396	-	-0.0804177	0.116211	-	-0.181098	0.000282064	-	0.0419887	0.406143	-	-0.05588	0.275214	-	-0.141049	0.00550419
ENSG00000180423	-	-0.171971	0.4429	-	0.0911437	0.6883	-	-0.151315	0.480813	-	0.114832	0.610357	-	-0.0619059	0.787771
ENSG00000131969	-	-0.289414	0.753911	-	0.266849	0.794102	-	0.0958399	0.962989	-	0.655442	0.412611	-	0.36125	0.695419
ENSG00000174586	-	0.25311	0.656148	-	0.42882	0.383737	-	-0.315785	0.506821	-	-0.137066	0.827538	-	0.111654	0.867321
ENSG00000243811	-	-0.111366	0.979926	-	0.547482	0.696045	-	-0.578464	0.692051	-	0.0841964	0.984946	-	-0.0340711	1
ENSG00000134058	-	0.056437	0.423617	-	-0.0527137	0.47989	-	0.0632512	0.412429	-	-0.043044	0.541612	-	0.0086558	0.901656
ENSG00000078487	-	-0.196318	0.488287	-	0.771753	0.0101404	-	-0.138947	0.677017	-	0.832358	0.0241587	-	0.63125	0.0930757
ENSG00000101187	-	0.602361	1.60988e-06	-	-0.360143	0.0285145	-	0.12606	0.517164	-	-0.833537	7.28652e-11	-	-0.235777	0.127098
ENSG00000188624	-	Inf	1	-	-	-	-	-	-	-	-Inf	0.981132	-	-	-
ENSG00000126581	-	-0.0208577	0.794751	-	0.189911	0.00340881	-	-0.111696	0.0777067	-	0.101876	0.137246	-	0.0762729	0.249743
ENSG00000160752	-	0.176257	0.00809932	-	-0.233603	0.00901376	-	0.10665	0.239504	-	-0.300307	8.58144e-06	-	-0.128753	0.0674468
ENSG00000102098	-	-0.013309	0.955973	-	-0.129178	0.34965	-	0.0157212	0.910684	-	-0.0973705	0.477194	-	-0.11544	0.413028
ENSG00000165338	-	-0.14354	0.0378455	-	-0.0509722	0.449033	-	-0.101407	0.162923	-	-0.00588871	0.995526	-	-0.154307	0.0307327
ENSG00000101266	-	0.113843	0.0139355	-	-0.256655	4.58998e-08	-	0.0997737	0.0915047	-	-0.267882	6.4671e-05	-	-0.158793	0.00215185
ENSG00000107669	-	-0.0271175	0.803532	-	0.0455386	0.525829	-	-0.0436386	0.555748	-	0.0317832	0.730415	-	-6.211e-05	0.979581
ENSG00000149927	-	-0.953884	0.428853	up	1.54854	0.0195706	-	0.216822	0.699249	up	2.72128	0.000871748	up	1.76219	0.0161787
ENSG00000214253	-	-0.0448949	0.524161	-	0.103824	0.161999	-	-0.0297286	0.682499	-	0.121914	0.0936753	-	0.0722375	0.337031
ENSG00000197841	-	0.0255939	0.886126	-	0.215594	0.0674401	-	-0.0720362	0.542789	-	0.120811	0.272318	-	0.141503	0.223814
ENSG00000135045	-	-0.0907602	0.365436	-	-0.288418	0.0101004	-	0.322907	0.00371402	-	0.128235	0.225378	-	0.0325826	0.816995
ENSG00000104897	-	0.115075	0.140697	-	-0.0667027	0.34562	-	0.00670843	0.894081	-	-0.172161	0.0417605	-	-0.0618973	0.431935
ENSG00000157933	-	-0.108259	0.0737622	-	-0.285273	9.50675e-07	-	-0.154748	0.0179798	-	-0.329047	5.81295e-08	-	-0.441999	2.06921e-13
ENSG00000081041	-	0.324546	0.30261	-	-0.191403	0.660608	-	0.501446	0.126111	-	-0.0115249	1	-	0.30838	0.306085
ENSG00000253953	-	-0.495965	0.455179	-	-0.647778	0.205552	-	0.124151	0.850615	-	-0.0247035	1	-	-0.525764	0.302533
ENSG00000196935	-	0.249135	0.0628383	-	0.0674233	0.570735	-	-0.0389344	0.760377	-	-0.217866	0.209388	-	0.0267305	0.859639
ENSG00000185664	-	-0.731256	0.357059	-	0.312658	0.735401	-	0.458277	0.483194	up	1.50416	0.0110773	-	0.768525	0.131602
ENSG00000277203	-	-0.322673	0.231251	-	-0.225756	0.383178	-	-0.0465564	0.850742	-	0.0537271	0.78771	-	-0.273923	0.352392
ENSG00000225921	-	0.114768	0.0194522	-	-0.193374	0.00191071	-	0.0765549	0.290457	-	-0.228705	0.000121923	-	-0.118677	0.0624675
ENSG00000186716	-	-0.0508295	0.60766	-	0.0662968	0.413938	-	-0.138071	0.0915089	-	-0.0181664	0.79123	-	-0.0736808	0.394637
ENSG00000183605	-	0.313056	0.0262609	-	0.0836975	0.598656	-	0.187558	0.163718	-	-0.0388835	0.762375	-	0.269424	0.0561102
ENSG00000178934	-	-	-	-	Inf	1	-	-0.226351	1	-	Inf	1	-	Inf	1
ENSG00000104213	-	-0.261426	0.0776848	-	0.427638	0.00119119	-	0.00896936	0.954112	-	0.700869	2.13518e-07	-	0.434751	0.000859253
ENSG00000197976	-	-0.0955619	0.357179	-	0.161567	0.088349	-	-0.148023	0.112232	-	0.111992	0.264573	-	0.0116678	0.903395
ENSG00000137393	-	0.417637	0.160369	-	0.295991	0.343317	-	0.40853	0.118208	-	0.289597	0.276677	-	0.702425	0.011055
ENSG00000126953	-	0.0178101	0.822449	-	-0.254847	0.113913	-	0.11614	0.260366	-	-0.153877	0.115023	-	-0.140799	0.303505
ENSG00000239887	-	-0.611603	0.00578313	-	-0.431527	0.0473513	-	0.0909429	0.701841	-	0.274102	0.234379	-	-0.342446	0.105615
ENSG00000198169	-	-0.0110876	0.846348	-	-0.0609317	0.543923	-	-0.0618607	0.631298	-	-0.10888	0.347435	-	-0.124722	0.360996
ENSG00000134864	-	0.03816	0.926579	-	0.101678	0.752372	-	-0.169933	0.591691	-	-0.103712	0.768715	-	-0.0703027	0.860156
ENSG00000132153	-	0.0492044	0.28011	-	-0.0240434	0.648841	-	-0.0281117	0.577213	-	-0.0985647	0.0447088	-	-0.0541128	0.305331
ENSG00000101883	-	Inf	0.726947	-	-	-	-	-	-	-	-Inf	0.692034	-	-	-
ENSG00000132394	-	0.015448	0.925191	-	-0.0166529	0.885412	-	-0.0514574	0.701821	-	-0.0807271	0.529156	-	-0.069921	0.578394
ENSG00000122512	-	0.165878	0.0718111	-	0.273206	0.00138076	-	0.026262	0.766823	-	0.136496	0.0881774	-	0.297531	0.000550084
ENSG00000145934	-	-0.130995	0.00115185	-	-0.450189	4.46569e-29	-	0.265109	1.10514e-06	-	-0.0512529	0.358022	-	-0.187064	0.000216862
ENSG00000124767	-	0.206448	1.98633e-08	-	-0.18901	3.68026e-06	-	0.213699	3.65936e-10	-	-0.178874	3.79361e-07	-	0.0227829	0.637897
ENSG00000137154	-	0.0726237	0.0146672	-	-0.209082	8.64745e-14	-	0.1292	0.00683689	-	-0.149665	0.000589628	-	-0.0818136	0.0617393
ENSG00000068438	-	0.209962	0.00314682	-	-0.336196	1.10543e-05	-	0.11666	0.138818	-	-0.42658	3.97573e-09	-	-0.221389	0.00308807
ENSG00000153406	-	0.98456	0.257793	-	0.703023	0.537797	-	-0.612921	0.533015	-	-0.892356	0.261542	-	0.0873735	1
ENSG00000163513	-	-0.0716001	0.372353	-	-0.297715	0.00282294	-	0.120672	0.266899	-	-0.102422	0.255806	-	-0.178826	0.0678343
ENSG00000161638	-	-0.16974	0.021492	-	-0.190359	0.0187912	-	-0.0306083	0.593202	-	-0.0482768	0.438682	-	-0.22277	0.00516016
ENSG00000196407	-	Inf	1	-	Inf	0.724725	-	0.402123	1	-	1.33701	0.828007	-	Inf	0.577656
ENSG00000170860	-	0.0998118	0.365008	-	0.185038	0.0456424	-	-0.154668	0.0723461	-	-0.0664278	0.52348	-	0.0285382	0.814542
ENSG00000149634	-	0.456855	0.667807	-	0.864754	0.254174	-	-0.0469001	1	-	0.36442	0.561661	-	0.815919	0.275069
ENSG00000109445	-	0.0826351	0.30624	-	0.0495935	0.577971	-	0.0333794	0.663344	-	0.0032009	0.997753	-	0.0811174	0.331992
ENSG00000173402	-	-0.0950321	0.0112616	-	-0.107324	0.00302296	-	-0.0322098	0.393728	-	-0.0416237	0.307705	-	-0.141431	0.000233874
ENSG00000243710	-	-0.785061	0.823796	-	-Inf	0.25002	-	Inf	0.292956	-	0.589256	0.89939	-	-0.200481	1
ENSG00000106537	-	-0.307945	0.0109808	-	0.165922	0.151627	-	-0.101329	0.357408	-	0.375408	0.00161578	-	0.0626303	0.610035
ENSG00000168806	-	-0.0688086	0.484881	-	0.0163344	0.933779	-	-0.00700767	1	-	0.0808996	0.466735	-	0.00728697	0.957627
ENSG00000159450	-	-0.392184	0.432278	-	-0.446685	0.356679	-	-0.0206828	1	-	-0.072775	0.940306	-	-0.469892	0.340426
ENSG00000136155	-	-Inf	0.996825	-	-0.0384901	1	-	0.834107	1	-	Inf	0.762751	-	0.791515	1
ENSG00000249115	-	-0.122776	0.104321	-	0.396589	2.86932e-06	-	-0.0223692	0.836576	-	0.499914	1.13131e-10	-	0.372266	5.14713e-07
ENSG00000131097	-	0.386076	0.67585	-	0.137539	0.920845	-	0.764916	0.248053	-	0.519534	0.416441	-	0.900783	0.187501
ENSG00000103549	-	-0.0955984	0.0799277	-	0.000205002	0.986336	-	-0.0771857	0.224286	-	0.0214618	0.674239	-	-0.0789934	0.275651
ENSG00000135842	-	-0.160198	3.1471e-05	-	0.0745112	0.0387505	-	-0.153124	2.8984e-05	-	0.0843918	0.0309713	-	-0.0805638	0.0373489
ENSG00000148483	-	0.116957	0.935482	-	0.184255	0.906379	-	0.0106455	1	-	0.0800398	1	-	0.193387	0.887439
ENSG00000204475	-	-	-	-	Inf	0.72971	-	0.906536	0.881917	-	Inf	0.404222	-	Inf	0.409862
ENSG00000185532	-	0.531526	0.883375	-	0.948564	0.630239	-	0.571808	0.739692	-	0.992914	0.596527	-	1.51911	0.480211
ENSG00000100027	-	-0.756327	0.230251	up	1.00447	0.0154345	-	-0.347728	0.350494	up	1.4158	0.00531673	-	0.655113	0.138982
ENSG00000177169	-	-0.0506159	0.615937	-	0.562169	1.0156e-13	-	-0.213211	0.00240447	-	0.402319	2.65214e-07	-	0.346965	5.87849e-06
ENSG00000135457	-	0.0732304	0.353136	-	0.0449186	0.628752	-	0.0127338	0.885205	-	-0.012817	0.856	-	0.0556793	0.504782
ENSG00000144134	-	-0.203495	0.285986	-	0.128593	0.430766	-	0.0846516	0.646617	-	0.41961	0.0161844	-	0.211333	0.205005
ENSG00000131899	-	-0.163903	0.00473326	-	0.251652	4.00208e-06	-	-0.115541	0.0292373	-	0.302861	1.19684e-07	-	0.134188	0.0174581
ENSG00000131368	-	-0.00794584	0.84847	-	-0.139036	0.110962	-	0.0847747	0.404071	-	-0.0432991	0.738785	-	-0.0560866	0.506394
ENSG00000225528	-	-	-	-	-	-	-	Inf	1	-	Inf	1	-	Inf	1
ENSG00000198498	-	0.0584083	0.500462	-	-0.0992254	0.31977	-	0.163556	0.154857	-	0.00859633	0.969879	-	0.0623803	0.573018
ENSG00000112530	-	-0.00614765	1	-	-1.5939	0.525354	-	1.15307	0.725811	-	-0.431889	0.928817	-	-0.443614	0.90981
ENSG00000010318	-	0.127765	0.49849	-	0.264838	0.151554	-	-0.0337753	0.892717	-	0.106043	0.609464	-	0.228927	0.197553
ENSG00000183629	-	-	-	-	-	-	-	Inf	0.763771	-	Inf	0.762381	-	Inf	0.767969
ENSG00000017260	-	0.172788	0.000398009	-	-0.0929267	0.0557987	-	0.0789649	0.101813	-	-0.18392	0.000168301	-	-0.0159335	0.75139
ENSG00000156304	-	0.142988	0.0390622	-	0.0282706	0.725034	-	-0.0471311	0.505414	-	-0.15903	0.0187991	-	-0.020773	0.748201
ENSG00000154582	-	0.0714442	0.443347	-	-0.110659	0.139735	-	-0.119135	0.110075	-	-0.298492	0.00420003	-	-0.231642	0.00207688
ENSG00000170946	-	0.11304	0.358915	-	0.0453224	0.715685	-	-0.0910644	0.419718	-	-0.155794	0.190383	-	-0.047457	0.687831
ENSG00000104967	-	-0.848874	0.000644398	-	0.102261	0.65382	-	-0.266808	0.219561	-	0.687329	0.00641709	-	-0.166251	0.460095
ENSG00000160570	-	0.10895	0.30358	-	0.192632	0.0822706	-	0.076955	0.452145	-	0.163391	0.142486	-	0.267609	0.0128192
ENSG00000136250	-	-0.513766	0.986695	-	-0.686151	0.836135	-	2.28391	0.0818149	-	2.111	0.130986	-	1.59342	0.193908
ENSG00000054116	-	-0.0211075	0.890776	-	-0.136255	0.0943329	-	0.0321079	0.652857	-	-0.0802193	0.248611	-	-0.105964	0.238979
ENSG00000079150	-	-0.583841	0.00366601	-	0.0476685	0.771488	-	0.080522	0.653345	-	0.715035	0.00016951	-	0.126326	0.451388
ENSG00000064393	-	0.203895	7.50068e-05	-	-0.242593	6.64775e-06	-	-0.021116	0.831796	-	-0.464847	1.06514e-07	-	-0.265675	0.00242774
ENSG00000110665	-	-	-	-	Inf	1	-	-Inf	0.977551	-	-	-	-	-	-
ENSG00000107581	-	0.00206596	0.935169	-	-0.191386	9.06739e-10	-	0.0833988	0.00853817	-	-0.107218	0.010194	-	-0.109945	0.00116283
ENSG00000070669	-	0.593873	0.185412	-	0.866117	0.0286327	down	-1.08968	0.00494834	-	-0.814365	0.0585825	-	-0.225639	0.629714
ENSG00000105993	-	0.120951	0.0123435	-	-0.232265	2.74965e-06	-	0.024928	0.593186	-	-0.325419	1.43359e-11	-	-0.209222	2.67686e-05
ENSG00000170871	-	0.185859	0.00408585	-	0.111322	0.0824618	-	-0.0228905	0.725305	-	-0.0945756	0.14108	-	0.0865177	0.178528
ENSG00000130312	-	0.0984129	0.210577	-	0.0309742	0.739901	-	-0.0170913	0.828967	-	-0.0816928	0.266588	-	0.0119541	0.93243
ENSG00000139508	-	0.0997225	0.498339	-	0.0619946	0.614703	-	0.0535824	0.656369	-	0.0186784	0.856977	-	0.113597	0.341855
ENSG00000118482	-	-0.00201543	0.922122	-	-0.0124832	0.796785	-	-0.000345348	0.99706	-	-0.00793554	0.918222	-	-0.0147712	0.765803
ENSG00000122482	-	0.0893999	0.0954649	-	0.0487475	0.369397	-	-0.00664159	0.900147	-	-0.044451	0.389356	-	0.0401878	0.474793
ENSG00000196422	-	-0.109143	0.220691	-	0.0760545	0.335671	-	0.111819	0.154881	-	0.299852	0.000259306	-	0.185933	0.018703
ENSG00000006715	-	0.00592148	0.910708	-	0.0477983	0.34148	-	-0.0347943	0.488379	-	0.00990709	0.848567	-	0.0110988	0.828661
ENSG00000019144	-	-0.406282	5.44172e-08	-	0.222648	1.98774e-05	-	0.019639	0.662845	-	0.651429	5.17712e-31	-	0.240309	2.0041e-05
ENSG00000137497	-	-0.00159692	0.973812	-	0.177396	0.00110587	-	-0.103409	0.0396982	-	0.0784412	0.150298	-	0.0721442	0.196251
ENSG00000139514	-	0.210668	0.000219875	-	-0.414248	1.20956e-19	-	0.221151	1.71709e-06	-	-0.400977	1.11068e-11	-	-0.195072	2.52541e-05
ENSG00000120051	-	-0.0162357	1	-	0.404757	0.486651	-	-0.169487	0.78611	-	0.255059	0.662834	-	0.233727	0.709533
ENSG00000129673	-	0.900795	0.825286	-	0.876575	0.813366	-	1.01943	0.587782	-	0.998124	0.574251	-	1.89523	0.316126
ENSG00000178602	-	-	-	-	Inf	0.724725	-	-Inf	0.68564	-	-	-	-	-	-
ENSG00000109586	-	-0.00638666	0.91781	-	-0.098971	0.0754647	-	0.0896963	0.181084	-	-7.72577e-05	0.973068	-	-0.011184	0.830333
ENSG00000131653	-	-0.0627567	0.241061	-	-0.115768	0.0754335	-	0.0841201	0.189509	-	0.0339577	0.54104	-	-0.033575	0.515606
ENSG00000116824	-	Inf	1	-	-	-	-	-	-	-	-Inf	0.981133	-	-	-
ENSG00000136541	-	-0.0505236	1	-	1.79268	0.419489	-	-0.612613	0.770046	-	1.23329	0.717313	-	1.17986	0.728912
ENSG00000186326	-	0.351103	0.661711	-	0.442226	0.519848	-	-0.210045	0.77229	-	-0.115422	0.943319	-	0.230849	0.770211
ENSG00000104522	-	0.0512157	0.459661	-	-0.0573783	0.435606	-	0.235332	0.000692386	-	0.129487	0.0696183	-	0.175953	0.0120052
ENSG00000110048	-	-0.031593	0.664271	-	0.0848082	0.155522	-	0.00869438	0.884108	-	0.127856	0.103103	-	0.0914695	0.238258
ENSG00000237765	-	0.00599041	0.890507	-	-0.0873749	0.771664	-	0.0205962	0.939703	-	-0.0701203	0.66425	-	-0.0686465	0.83401
ENSG00000096746	-	-0.0971444	0.0570675	-	-0.266793	5.17285e-07	-	0.0479508	0.390887	-	-0.118761	0.0352322	-	-0.220707	3.61822e-05
ENSG00000107262	-	0.230345	0.000210453	-	-0.0700405	0.361104	-	0.0880994	0.291642	-	-0.209373	0.000825911	-	0.0161971	0.81516
ENSG00000162869	-	-0.476949	0.000720458	-	-0.0239536	0.867349	-	-0.2346	0.0723798	-	0.220962	0.145307	-	-0.260553	0.0144645
ENSG00000166716	-	-0.0873166	0.0863134	-	-0.164177	0.00205575	-	0.0528831	0.329209	-	-0.0210729	0.77481	-	-0.113224	0.0346244
ENSG00000163605	-	0.00370454	0.955447	-	-0.0834034	0.158337	-	0.0697612	0.239992	-	-0.0144603	0.797495	-	-0.0154788	0.783347
ENSG00000182950	-	-Inf	0.519255	-	-0.578899	1	-	-Inf	0.690261	-	-	-	-	-Inf	0.483384
ENSG00000188596	-	0.967215	0.123083	-	0.928183	0.0960663	-	-0.158095	0.7608	-	-0.194113	0.820805	-	0.767991	0.19729
ENSG00000043514	-	0.0560277	0.632983	-	-0.0572519	0.549208	-	0.121939	0.215438	-	0.0116061	0.938456	-	0.0628356	0.559524
ENSG00000265972	-	0.356685	0.22207	up	1.79666	4.98988e-36	-	0.0496449	0.679167	up	1.49255	1.36981e-13	up	1.84426	4.84915e-22
ENSG00000196465	-	-0.129583	0.0835146	-	0.102207	0.153551	-	-0.141619	0.0467297	-	0.0931056	0.204655	-	-0.0413381	0.589321
ENSG00000163171	-	0.107746	0.0549047	-	-0.292872	7.06286e-06	-	0.0193557	0.712004	-	-0.378483	2.43222e-12	-	-0.275428	5.1391e-07
ENSG00000103111	-	-0.0843682	0.21976	-	-0.0522453	0.370456	-	0.0181071	0.769576	-	0.0531704	0.404191	-	-0.0360787	0.578943
ENSG00000004468	-	Inf	1	-	-	-	-	Inf	1	-	-0.194243	1	-	Inf	1
ENSG00000185338	-	-0.420279	0.594186	-	0.461611	0.397439	-	0.307199	0.657585	-	1.19196	0.172349	-	0.766975	0.256696
ENSG00000152464	-	0.35887	0.0449183	-	0.274385	0.153392	-	-0.106479	0.589983	-	-0.188082	0.279581	-	0.166193	0.359305
ENSG00000143624	-	-0.157361	0.00588791	-	0.0980083	0.0663672	-	0.0251403	0.634741	-	0.283357	3.66982e-07	-	0.121245	0.0250236
ENSG00000113790	-	-0.190268	0.345533	-	0.291361	0.145963	-	0.0657861	0.774664	-	0.550582	0.00517337	-	0.355395	0.0758782
ENSG00000107796	-	-0.680985	0.0670883	-	0.0490775	0.893804	-	0.374417	0.257411	up	1.10723	0.00259306	-	0.421482	0.164845
ENSG00000157106	-	0.0132977	0.744178	-	-0.146133	0.000370829	-	-0.0129817	0.851788	-	-0.169595	0.0142738	-	-0.16106	0.0236617
ENSG00000154175	-	0.17174	0.62792	-	0.0313104	0.963787	-	0.332634	0.214299	-	0.195273	0.424913	-	0.362017	0.191867
ENSG00000183513	-	-0.0915882	0.519281	-	0.141849	0.227077	-	-0.104878	0.386669	-	0.131423	0.262987	-	0.0350414	0.734195
ENSG00000122733	-	Inf	0.524553	-	Inf	1	-	1.40212	0.836741	-	-0.165336	1	-	Inf	0.577656
ENSG00000133454	-	-Inf	0.537441	-	0.820783	0.838497	-	-0.437364	0.917558	-	Inf	0.505225	-	0.383652	1
ENSG00000116266	-	-0.0465058	0.393745	-	0.147218	0.00766804	-	-0.0547232	0.305216	-	0.141893	0.0114314	-	0.0906132	0.112076
ENSG00000100997	-	-0.183596	0.0251305	-	0.0940952	0.248522	-	-0.0819502	0.289169	-	0.198514	0.0156784	-	0.0101948	0.935958
ENSG00000165204	-	Inf	0.726947	-	Inf	0.724725	-	-Inf	0.68564	-	-Inf	0.692034	-	-	-
ENSG00000135334	-	0.0997762	0.108715	-	-0.0162123	0.789567	-	-0.0609261	0.33367	-	-0.174084	0.00524725	-	-0.0791192	0.212447
ENSG00000155189	-	0.0638379	0.214288	-	-0.422312	2.79742e-17	-	-0.018549	0.758854	-	-0.501884	2.06974e-22	-	-0.442833	5.98592e-18
ENSG00000173198	-	-	-	-	-	-	-	Inf	1	-	Inf	1	-	Inf	1
ENSG00000164054	-	-0.259034	0.00155418	-	0.532774	2.0659e-27	-	-0.133607	0.000798938	-	0.661118	1.42753e-34	-	0.397308	5.6433e-12
ENSG00000138172	-	0.603996	0.154101	-	0.212206	0.51631	-	0.243938	0.386741	-	-0.145392	0.668927	-	0.453854	0.121525
ENSG00000160282	-	0.674791	0.408179	-	1.30144	0.0654056	-	-1.14262	0.0921096	-	-0.512798	0.524546	-	0.157839	0.919871
ENSG00000111224	-	-0.33436	0.0571814	-	0.108872	0.567742	-	-0.0903513	0.584364	-	0.355759	0.0457208	-	0.016595	0.994969
ENSG00000157954	-	0.0636151	0.214093	-	0.0654171	0.219051	-	0.000717787	0.973911	-	0.00533019	0.969747	-	0.0642382	0.224953
ENSG00000141570	-	-0.0785003	0.547839	-	-0.285294	0.0196428	-	-0.0111535	0.945395	-	-0.215072	0.0736167	-	-0.298376	0.0139511
ENSG00000125691	-	0.137468	0.0187517	-	-0.180301	0.00948189	-	0.00489111	0.956953	-	-0.309946	7.46517e-12	-	-0.177264	0.0132448
ENSG00000121022	-	0.254332	0.00339365	-	0.23559	0.00598668	-	-0.0223101	0.780958	-	-0.0380958	0.649176	-	0.211462	0.0142628
ENSG00000140623	-	-	-	-	Inf	1	-	-Inf	0.977551	-	-	-	-	-	-
ENSG00000241945	-	0.34238	0.700239	-	-0.140037	0.850708	-	0.269531	0.729074	-	-0.211216	0.730595	-	0.126731	0.964173
ENSG00000175265	-	0.0857482	0.538544	-	0.51862	8.18545e-05	-	-0.0782883	0.630411	-	0.357388	0.0228204	-	0.438387	0.00497804
ENSG00000204941	-	0.626137	0.327604	-	-0.325026	0.659974	-	0.576377	0.421056	-	-0.371874	0.55823	-	0.249215	0.738886
ENSG00000118557	-	-0.162666	0.661977	-	0.615359	0.0682156	-	0.0152118	0.995141	-	0.796196	0.0971452	-	0.628428	0.135526
ENSG00000267508	-	0.139155	0.544932	-	0.127909	0.626283	-	-0.0190235	0.951385	-	-0.027383	0.90422	-	0.107067	0.652194
ENSG00000205060	-	0.0736713	0.20464	-	-0.0581211	0.34451	-	0.0189206	0.794066	-	-0.110125	0.141391	-	-0.0411267	0.588717
ENSG00000182827	-	-0.0736131	0.239002	-	0.0356077	0.60567	-	0.104542	0.0694181	-	0.216633	0.000295676	-	0.138303	0.0856655
ENSG00000167930	-	-0.231344	0.0021868	-	0.409387	1.33514e-10	-	-0.0481581	0.419391	-	0.595507	1.28116e-16	-	0.359352	2.79139e-08
ENSG00000154016	-	1.17761	1	-	0.0602832	1	-	-Inf	0.977551	-	-Inf	0.692034	-	-Inf	0.977146
ENSG00000106258	-	0.0718549	0.844374	-	0.158906	0.517938	-	-0.0359315	0.907794	-	0.0539204	0.808898	-	0.120834	0.632395
ENSG00000109846	-	-0.421715	0.073014	-	-0.854279	0.000893773	-	-0.57617	0.0031042	down	-1.00586	4.15495e-08	down	-1.43208	2.52458e-06
ENSG00000130518	down	-1.16695	0.0377052	-	0.252723	0.600287	-	-0.314146	0.532503	-	1.10812	0.190679	-	-0.0635697	0.949139
ENSG00000122728	-	-0.0389451	1	-	-2.28682	0.459377	-	-0.226351	1	-	-2.47423	0.426725	-	-2.51762	0.412513
ENSG00000250305	-	0.338789	0.607235	-	0.162945	0.799627	-	0.197314	0.810127	-	0.0244712	1	-	0.358752	0.562442
ENSG00000231274	-	-Inf	0.996825	-	-Inf	0.999437	-	-	-	-	-	-	-	-Inf	0.977146
ENSG00000136881	-	1.39445	0.447704	-	0.325857	0.999266	-	-1.50825	0.589992	-	-2.57595	0.182999	-	-1.18653	0.774886
ENSG00000126934	-	0.0213382	0.630585	-	0.0549671	0.207846	-	0.00563179	0.919838	-	0.0421157	0.373681	-	0.0586866	0.201236
ENSG00000122557	-	-0.0228454	0.736738	-	0.10529	0.235005	-	-0.0381241	0.664604	-	0.0928442	0.254172	-	0.0651753	0.464443
ENSG00000109971	-	0.0757257	0.0067735	-	-0.26123	1.58274e-23	-	0.174437	1.42631e-10	-	-0.159667	5.62726e-08	-	-0.0886839	0.00228881
ENSG00000198838	-	0.0265496	0.80962	-	-0.0351664	0.865933	-	-0.134787	0.393883	-	-0.193874	0.199621	-	-0.171971	0.295741
ENSG00000164591	down	-Inf	0.0197781	-	-1.32219	0.371267	-	0.358247	0.965857	-	Inf	0.265499	-	-0.964574	0.480045
ENSG00000137133	-	-0.895064	0.257043	-	-0.155219	0.86115	-	-0.230781	0.817137	-	0.512644	0.570081	-	-0.387804	0.613814
ENSG00000173218	-	-0.0425635	0.39613	-	-0.11943	0.0124174	-	0.0614162	0.162488	-	-0.0126611	0.743013	-	-0.0599452	0.188375
ENSG00000240038	-	-0.160363	0.79383	-	0.471305	0.144285	-	-0.172695	0.625182	-	0.46114	0.275512	-	0.296653	0.345396
ENSG00000044115	-	-0.000357783	0.982105	-	-0.10898	0.000517692	-	-0.0893734	0.00692581	-	-0.195143	2.03894e-08	-	-0.200262	5.11505e-09
ENSG00000062038	-	-0.963711	0.0136983	-	-0.776737	0.0409849	-	-0.0230248	1	-	0.167047	0.734946	-	-0.801773	0.032455
ENSG00000105671	-	0.0633454	0.302537	-	0.0577642	0.351453	-	0.015396	0.810741	-	0.0126884	0.87309	-	0.0712716	0.258306
ENSG00000162999	-	0.257558	0.434627	-	0.422508	0.17836	-	-0.177006	0.554753	-	-0.00916493	0.995478	-	0.243546	0.459009
ENSG00000163041	-	-0.085576	0.0212432	-	-0.115979	0.000850602	-	-0.00445446	0.917811	-	-0.0320306	0.435474	-	-0.122356	0.00100354
ENSG00000164256	-	Inf	1	-	-	-	-	-	-	-	-Inf	0.981132	-	-	-
ENSG00000103942	-	0.00870038	1	-	0.406921	0.00606721	-	0.0890014	0.52681	-	0.490192	0.000610608	-	0.494028	0.000652286
ENSG00000146085	-	-0.0565469	0.418094	-	0.0592276	0.366396	-	-0.035927	0.667969	-	0.0825544	0.270121	-	0.0213385	0.748932
ENSG00000259075	-	-1.22241	0.992513	-	-Inf	0.721022	-	Inf	1	-	0.0347917	1	-	-1.19112	0.955638
ENSG00000172543	-	0.0173862	1	-	-0.131936	1	-	-3.30688	0.119348	-	-3.45405	0.0946964	-	-3.44071	0.0905477
ENSG00000212126	-	0.766393	1	-	-0.881586	1	-	-Inf	0.977551	-	-Inf	0.477734	-	-Inf	0.699153
ENSG00000180901	-	-0.112464	0.0786591	-	0.17846	0.00634806	-	-0.1681	0.00737487	-	0.125776	0.0557869	-	0.00847772	0.955188
ENSG00000163629	-	-0.0631644	0.336192	-	-0.14312	0.0249006	-	0.049168	0.459952	-	-0.027973	0.636	-	-0.095865	0.126253
ENSG00000227051	-	-0.133649	0.331351	-	-0.320831	0.00325222	-	-0.000998403	1	-	-0.185503	0.0706632	-	-0.323902	0.00179983
ENSG00000181555	-	0.132691	0.0140818	-	-0.0582384	0.268359	-	0.0863781	0.124401	-	-0.101775	0.0560874	-	0.0261453	0.643666
ENSG00000152669	-	0.288069	0.05035	-	0.36682	0.00393678	-	-0.00104409	0.998161	-	0.0804986	0.593905	-	0.363795	0.00362075
ENSG00000166326	-	-0.0386384	0.401283	-	-0.0978821	0.0290137	-	0.0407852	0.358061	-	-0.0156298	0.752449	-	-0.0590199	0.205405
ENSG00000100867	-	0.12059	0.861956	-	0.158734	0.817585	-	-0.657797	0.322149	-	-0.617179	0.359065	-	-0.50112	0.504178
ENSG00000086062	-	-0.161636	8.81152e-05	-	-0.0556734	0.224004	-	-0.110708	0.0225061	-	-0.00192775	0.991501	-	-0.168343	5.25652e-05
ENSG00000079785	-	0.0219266	0.70553	-	0.0194336	0.763632	-	-0.0269496	0.649679	-	-0.0266237	0.632564	-	-0.00945639	0.863064
ENSG00000166831	-	-0.903116	0.201362	-	0.686968	0.247669	-	-0.710871	0.273674	-	0.881922	0.19907	-	-0.025869	1
ENSG00000169504	-	-0.0247265	0.475218	-	-0.234383	2.50711e-14	-	0.012969	0.694269	-	-0.193878	6.7614e-09	-	-0.223354	1.77324e-11
ENSG00000167183	-	Inf	0.0912014	-	Inf	0.720907	-	1.12392	0.72514	-	-0.836008	0.669726	-	Inf	0.297846
ENSG00000171928	-	0.0483472	0.527071	-	-0.0459641	0.533218	-	0.160457	0.0221478	-	0.069031	0.315978	-	0.11266	0.112787
ENSG00000129991	-	Inf	1	-	Inf	0.514993	-	-1.71716	0.729988	-	0.0430026	1	-	Inf	1
ENSG00000178209	-	0.229124	8.35159e-14	-	-0.242483	2.5561e-16	-	-0.0518944	0.0948359	-	-0.520687	3.51687e-58	-	-0.296329	5.95141e-20
ENSG00000153574	-	0.0805914	0.553864	-	-0.521668	0.00061045	-	0.275514	0.0800335	-	-0.323923	0.0409221	-	-0.247919	0.082863
ENSG00000213516	-	-0.243769	0.00660177	-	-0.0153389	0.844191	-	0.0179627	0.824137	-	0.249258	0.00499272	-	0.00061838	1
ENSG00000142864	-	-0.00508284	0.882816	-	-0.413713	2.09552e-45	-	0.196412	9.83024e-11	-	-0.209376	6.16901e-11	-	-0.219234	4.08993e-12
ENSG00000188467	-	-1.94846	0.405325	-	-0.879854	0.716634	-	1.15444	0.493712	-	2.22505	0.246709	-	0.273398	0.888646
ENSG00000168781	-	-0.117275	0.251525	-	0.119913	0.268465	-	-0.0552272	0.585099	-	0.18484	0.0765248	-	0.0626999	0.585362
ENSG00000099834	-	0.339469	0.506703	-	-0.282411	0.540491	-	0.127378	0.833919	-	-0.49174	0.306084	-	-0.156899	0.726498
ENSG00000170959	-	-2.7668	0.35299	-	-2.58479	0.354992	-	-Inf	0.977551	-	-Inf	0.981132	-	-Inf	0.152558
ENSG00000174791	-	0.0137663	0.970102	-	0.101864	0.502186	-	0.131121	0.360294	-	0.222165	0.11736	-	0.231017	0.111841
ENSG00000139438	-	-0.0348752	0.90088	-	-0.980615	0.000476327	-	0.32318	0.32447	-	-0.6197	0.0178991	-	-0.659323	0.0108814
ENSG00000258713	-	-Inf	0.996825	-	-Inf	0.999437	-	-	-	-	-	-	-	-Inf	0.977146
ENSG00000211448	-	-0.11773	0.0190682	down	-1.22617	1.38516e-109	-	0.639464	5.13649e-18	-	-0.466163	4.32641e-17	-	-0.588621	6.48358e-30
ENSG00000126602	-	0.0883671	0.424843	-	-0.110483	0.372405	-	0.00883096	0.971816	-	-0.187186	0.0980335	-	-0.103502	0.385367
ENSG00000184786	-	0.568873	0.0967553	-	0.473731	0.169762	-	-0.103457	0.765179	-	-0.195719	0.559335	-	0.368342	0.291441
ENSG00000151498	-	0.070974	0.485787	-	0.0445839	0.693522	-	-0.0100215	0.936801	-	-0.0336489	0.717685	-	0.0325993	0.774432
ENSG00000156482	-	0.505483	3.58373e-06	-	0.325174	0.0207335	-	-0.285293	0.00577702	-	-0.462657	1.31359e-06	-	0.0381759	0.804924
ENSG00000181638	-	0.125539	0.370432	-	0.117338	0.420468	-	0.0106458	0.945803	-	0.00513259	1	-	0.125984	0.375464
ENSG00000138459	-	0.169521	0.15497	-	0.234584	0.0019308	-	-0.117497	0.106069	-	-0.0493889	0.726933	-	0.115253	0.137078
ENSG00000041880	-	-0.207148	0.371393	-	0.511132	0.00179778	-	0.18002	0.219722	-	0.901111	3.74215e-08	-	0.68912	1.1544e-05
ENSG00000117862	-	0.504545	0.0582543	-	0.563155	0.0306854	-	-0.249816	0.310324	-	-0.188432	0.465884	-	0.311029	0.249848
ENSG00000165006	-	0.0179915	0.747797	-	-0.19542	0.00661719	-	0.0462039	0.413944	-	-0.164353	0.00276885	-	-0.151058	0.00915768
ENSG00000123600	-	0.0925991	0.454229	-	-0.14857	0.189785	-	0.0450094	0.695238	-	-0.193292	0.0937724	-	-0.105462	0.345711
ENSG00000267561	-	-0.810949	0.992486	-	-Inf	0.734528	-	-	-	-	-Inf	0.981133	-	-Inf	0.699153
ENSG00000119421	-	0.204138	0.0208294	-	0.338544	0.00010936	-	-0.123464	0.168604	-	0.013758	0.949564	-	0.213249	0.017599
ENSG00000101680	-	Inf	0.74782	-	Inf	1	-	0.850858	1	-	0.0347917	1	-	Inf	0.766827
ENSG00000183207	-	0.0852213	0.0440578	-	-0.127663	0.00146322	-	0.143605	0.000407695	-	-0.0663866	0.144196	-	0.0140256	0.740994
ENSG00000144857	-	0.153556	0.611737	-	-0.00283656	1	-	-0.0943794	0.746821	-	-0.247871	0.390583	-	-0.0988854	0.750469
ENSG00000155975	-	0.353267	1.4972e-08	-	0.111623	0.0821752	-	0.0560229	0.360629	-	-0.182846	0.00239093	-	0.165707	0.00933516
ENSG00000173611	-	0.215845	0.0607132	-	0.0143595	0.950256	-	0.239017	0.0274597	-	0.0403012	0.723611	-	0.251341	0.0255967
ENSG00000178988	-	-0.0683571	0.293509	-	-0.0144091	0.821442	-	-0.133653	0.0387888	-	-0.0768235	0.256583	-	-0.149925	0.0224953
ENSG00000126262	-	-	-	-	Inf	1	-	-Inf	0.977551	-	-	-	-	-	-
ENSG00000169964	-	-0.0862921	0.687998	-	0.361692	0.0458897	-	-0.227128	0.19318	-	0.223617	0.243617	-	0.132579	0.479545
ENSG00000172824	-	-	-	-	-	-	-	Inf	1	-	Inf	1	-	Inf	1
ENSG00000131634	-	-0.0628514	0.960052	-	-0.384739	0.560573	-	0.569352	0.163161	-	0.250045	0.513126	-	0.182445	0.668992
ENSG00000053747	-	1.9027	0.621307	-	2.93998	0.203019	-	-2.12817	0.276871	-	-1.0887	0.767884	-	0.808876	1
ENSG00000248592	-	1.45752	0.79165	up	3.70951	0.0410429	-	-0.514379	0.746894	-	1.74081	0.446744	-	3.19465	0.2731
ENSG00000141968	-	-0.987485	0.457977	-	0.0739549	0.998342	-	-2.83383	0.0681993	-	-1.76915	0.479482	-	-2.76225	0.0922392
ENSG00000162779	-	0.711902	0.121746	-	0.435842	0.384213	-	0.223534	0.649396	-	-0.0499778	0.895402	-	0.657621	0.164049
ENSG00000115590	-	Inf	0.72596	-	Inf	1	-	-Inf	0.977551	-	-Inf	0.691044	-	-	-
ENSG00000197114	-	-0.318717	0.390958	-	0.364337	0.228794	-	-0.118061	0.672558	-	0.567725	0.123997	-	0.244381	0.444366
ENSG00000144908	-	0.0178174	1	-	0.0495099	1	-	0.348802	1	-	0.382508	1	-	0.393838	1
ENSG00000110906	-	0.0674803	0.223634	-	-0.305556	3.20679e-07	-	0.130569	0.0308867	-	-0.239664	3.93491e-05	-	-0.176915	0.00294247
ENSG00000164318	-	-0.568768	0.79212	-	0.0407876	0.999331	-	-0.124892	0.958322	-	0.487708	0.688534	-	-0.087063	1
ENSG00000117707	-	-0.146556	0.231908	-	0.0021646	0.996529	-	-0.328793	0.00548803	-	-0.177349	0.144123	-	-0.328659	0.00620775
ENSG00000181649	-	0.349754	0.000616079	-	-0.195192	0.00565355	-	-0.161989	0.0319207	-	-0.704101	1.96652e-12	-	-0.359077	5.59494e-06
ENSG00000122642	-	-0.130752	0.0241104	-	0.23	0.000115202	-	-0.0896957	0.0676042	-	0.273862	1.72862e-07	-	0.138426	0.0131944
ENSG00000083444	-	-0.138769	0.0044119	-	0.136655	0.00380524	-	0.0310237	0.573274	-	0.309344	1.36373e-06	-	0.165764	0.000538971
ENSG00000146938	-	-0.277494	0.00794196	-	-0.209874	0.04176	-	-0.103759	0.317126	-	-0.0332985	0.756937	-	-0.315586	0.00212836
ENSG00000100558	-	0.491981	1	-	-Inf	0.724337	-	Inf	0.764218	-	-0.654774	0.952625	-	-0.166763	1
ENSG00000286001	-	0.835422	0.0451506	-	0.025969	0.945408	-	-0.0763356	0.921362	-	-0.883426	0.0388806	-	-0.0524156	1
ENSG00000065978	-	-0.00285934	0.973641	-	-0.192807	1.35929e-06	-	0.0983075	0.00067227	-	-0.0887832	0.0405072	-	-0.0963814	0.0177007
ENSG00000105784	-	0.811637	0.330636	-	0.792916	0.345399	-	0.993281	0.0605031	-	0.97719	0.0668212	up	1.7837	0.00357943
ENSG00000241563	-	-0.909532	0.791211	-	0.274641	0.897701	-	-1.04323	0.538204	-	0.143926	1	-	-0.769923	0.853705
ENSG00000048991	-	-0.0465303	0.400252	-	-0.00590439	0.927626	-	0.0339211	0.536633	-	0.077382	0.159591	-	0.0260901	0.635864
ENSG00000099331	-	-0.0125414	0.796828	-	-0.11461	0.00624346	-	-0.0556559	0.200298	-	-0.154913	0.000428738	-	-0.172197	8.90545e-05
ENSG00000122778	-	0.208277	0.0180889	-	-0.0665429	0.420437	-	0.140213	0.160663	-	-0.1317	0.256341	-	0.0716951	0.484616
ENSG00000189241	-	-0.0984689	0.195864	-	-0.0418722	0.576652	-	0.0435438	0.532312	-	0.102941	0.161387	-	-0.000218797	0.982258
ENSG00000164086	-	-0.00495372	0.932187	-	-0.432676	2.92098e-09	-	-0.0597617	0.443342	-	-0.484594	5.83691e-11	-	-0.494307	1.72947e-11
ENSG00000179300	down	-1.02833	0.00222321	down	-1.20166	0.000415879	-	0.388407	0.324634	-	0.217518	0.585099	-	-0.815566	0.0110658
ENSG00000150787	-	0.0212063	0.831676	-	0.000383672	0.999256	-	-0.0463901	0.611086	-	-0.0642904	0.494833	-	-0.0478153	0.611196
ENSG00000168152	-	-0.273497	0.241142	-	0.265009	0.261237	-	0.120517	0.683651	-	0.662121	0.00187686	-	0.383726	0.0631714
ENSG00000175121	-	-	-	-	-	-	-	Inf	1	-	Inf	1	-	Inf	1
ENSG00000164304	-	Inf	0.249059	-	Inf	0.509252	-	2.03103	0.159227	-	0.591995	0.650001	up	Inf	0.015978
ENSG00000138686	-	-0.0202525	0.761794	-	0.103414	0.254318	-	-0.0224005	0.815364	-	0.104131	0.278908	-	0.0790393	0.378442
ENSG00000166582	-	0.605099	0.201668	-	0.745429	0.104173	-	-0.0131082	1	-	0.129907	0.791379	-	0.730213	0.107233
ENSG00000116922	-	0.297202	0.000134805	-	-0.0919335	0.267852	-	0.255863	0.00125128	-	-0.13047	0.0756651	-	0.162097	0.0428156
ENSG00000144891	-	0.497736	0.1466	down	-1.01205	0.0296705	-	0.717338	0.136148	-	-0.789422	0.0276045	-	-0.296511	0.497835
ENSG00000100413	-	0.160954	0.106385	-	-0.211197	0.0574294	-	-0.122797	0.222364	-	-0.491989	2.39615e-07	-	-0.335752	0.00468723
ENSG00000143443	-	-0.205737	0.530312	-	0.449765	0.185755	-	-0.47365	0.201618	-	0.184507	0.600215	-	-0.0258856	0.977946
ENSG00000153237	-	-0.078476	0.95051	-	0.465207	0.326695	-	0.195493	0.707295	-	0.741564	0.174492	-	0.658429	0.196484
ENSG00000165119	-	-0.0593885	0.0685017	-	-0.256336	7.5848e-17	-	0.0484535	0.135562	-	-0.145607	1.37317e-05	-	-0.209745	2.18662e-10
ENSG00000005156	-	-0.0766753	0.386009	-	-0.0436864	0.586372	-	-0.120733	0.0808224	-	-0.0849024	0.308883	-	-0.16634	0.0222419
ENSG00000006015	-	0.157901	0.0870763	-	0.544573	1.03766e-10	-	-0.22691	0.00412079	-	0.16267	0.0536455	-	0.315773	0.000287761
ENSG00000182173	-	0.154308	0.0984171	-	0.0313461	0.757075	-	0.0466919	0.612389	-	-0.0735494	0.413512	-	0.0760616	0.422265
ENSG00000198455	-	0.202611	0.169226	-	0.0312084	0.824466	-	0.246968	0.0642079	-	0.0784949	0.532753	-	0.276461	0.100116
ENSG00000153879	-	0.135234	0.0164114	-	0.0866327	0.106729	-	-0.177894	0.000718852	-	-0.223566	5.18827e-05	-	-0.0931676	0.0830629
ENSG00000176454	-	-0.00141653	0.987958	-	-0.137632	0.0826258	-	0.151001	0.0488783	-	0.0175858	0.857788	-	0.0113582	0.870179
ENSG00000178096	-	0.893595	0.378804	-	0.549009	0.62341	-	-0.0626575	1	-	-0.404139	0.784482	-	0.485011	0.744495
ENSG00000001461	-	0.192433	0.000200082	-	-0.020559	0.706762	-	-0.0125817	0.793819	-	-0.222733	1.68514e-05	-	-0.0350385	0.506953
ENSG00000261587	-	-1.43044	0.464764	-	-Inf	0.121152	-	Inf	0.150869	-	1.17275	0.639313	-	-0.261719	0.89303
ENSG00000217128	-	-0.0357519	0.636049	-	0.162126	0.00789917	-	-0.121229	0.0449795	-	0.0794261	0.232996	-	0.0389402	0.522342
ENSG00000283632	-	-	-	-	Inf	0.442363	-	-Inf	0.421652	-	-	-	-	-	-
ENSG00000163121	-	1.8415	0.62601	-	3.63541	0.0664991	-	0.263873	0.889241	-	2.05868	0.128963	up	3.89606	0.0211811
ENSG00000144746	-	-0.108334	0.0148391	-	-0.250546	2.26183e-08	-	-0.0450497	0.439693	-	-0.184419	0.00343389	-	-0.29749	3.91081e-09
ENSG00000159625	-	-Inf	0.362339	-	-0.0244992	1	-	0.451724	0.940249	-	Inf	0.262503	-	0.425928	0.940522
ENSG00000173013	-	-0.176636	0.728695	-	-0.60844	0.166416	-	0.129561	0.825922	-	-0.299307	0.532591	-	-0.4803	0.26718
ENSG00000175643	-	-0.332566	0.150084	-	0.502874	0.00872541	-	-0.0940758	0.647468	-	0.743981	0.000246689	-	0.406787	0.0317894
ENSG00000123415	-	-0.0488377	0.618538	-	0.0576987	0.699936	-	0.117948	0.329885	-	0.227181	0.011042	-	0.173512	0.0539269
ENSG00000109685	-	0.0313371	0.373098	-	-0.196178	6.89859e-08	-	0.0801742	0.0296458	-	-0.14454	0.000142234	-	-0.117964	0.00207082
ENSG00000158321	-	0.022016	0.593714	-	-0.288988	1.56159e-08	-	0.127746	0.0119436	-	-0.180496	0.000375192	-	-0.163229	0.00176449
ENSG00000177047	-	0.189051	1	-	1.11841	0.999935	-	-1.18284	0.955277	-	-0.24795	1	-	-0.0663189	1
ENSG00000204539	-	-0.799633	0.450248	-	0.0554726	1	-	-1.00465	0.361105	-	-0.146198	1	-	-0.951462	0.36868
ENSG00000131626	-	0.128878	0.028079	-	-0.0469335	0.417022	-	0.0843973	0.136637	-	-0.0885335	0.131152	-	0.0355669	0.54127
ENSG00000143674	-	0.111326	0.347666	-	-0.139142	0.24792	-	-0.0125158	0.940171	-	-0.260251	0.133993	-	-0.153508	0.393359
ENSG00000141456	-	0.00446221	0.969841	-	0.0347201	0.548431	-	0.154283	0.00442892	-	0.187399	0.000701425	-	0.187076	0.00268786
ENSG00000138107	-	-0.0898587	0.0290081	-	-0.0465992	0.230429	-	-0.122322	0.00222713	-	-0.0762288	0.0689995	-	-0.170817	3.59689e-05
ENSG00000198873	-	-0.0981197	0.583083	-	-0.0594562	0.681595	-	-0.190366	0.185307	-	-0.149063	0.281589	-	-0.251924	0.0791185
ENSG00000178035	-	0.127562	0.00331577	-	-0.0296973	0.503871	-	0.215983	2.23933e-07	-	0.061573	0.144163	-	0.184365	1.68517e-05
ENSG00000183741	-	-0.106029	0.0193985	-	-0.0660322	0.122398	-	-0.0298171	0.483256	-	0.0130086	0.768109	-	-0.097766	0.0272408
ENSG00000162511	-	-1.69798	0.212984	-	-1.67273	0.220924	-	1.75587	0.157881	-	1.78322	0.154634	-	0.0798663	0.969504
ENSG00000102900	-	-0.0650658	0.184038	-	-0.0104908	0.773804	-	0.0411013	0.353569	-	0.0984834	0.0466787	-	0.0286473	0.57112
ENSG00000169599	-	-0.144025	0.172365	-	0.140065	0.159667	-	-0.0852062	0.393876	-	0.201747	0.0463294	-	0.052957	0.583955
ENSG00000213782	-	0.813819	0.148163	-	0.358917	0.594371	-	0.173325	0.79699	-	-0.278439	0.605103	-	0.530262	0.375944
ENSG00000114405	-	0.777589	1	-	-Inf	0.999437	-	Inf	0.579265	-	0.627965	1	-	1.403	0.836358
ENSG00000181444	-	-	-	-	Inf	0.510542	-	0.219552	1	-	Inf	0.406205	-	Inf	0.412026
ENSG00000103257	-	0.256409	0.0045558	-	0.326311	3.00125e-05	-	-0.30464	2.85961e-09	-	-0.231948	0.000447623	-	0.0196516	0.755745
ENSG00000104979	-	-0.0134507	0.810267	-	-0.106088	0.0675413	-	0.09011	0.1039	-	0.000387951	1	-	-0.0178195	0.74453
ENSG00000198763	-	0.227544	0.0057674	-	0.577433	3.14494e-23	-	-0.21111	1.1979e-12	-	0.141609	0.00169443	-	0.364371	3.84204e-09
ENSG00000115828	-	1.01782	1	-	-0.0384901	1	-	-Inf	0.977551	-	-Inf	0.692034	-	-Inf	0.977146
ENSG00000171798	-	-	-	-	Inf	1	-	2.17279	0.624377	-	Inf	0.458576	-	Inf	0.462994
ENSG00000164919	-	0.106873	0.580163	-	0.449313	0.00531809	-	-0.469873	0.00200038	-	-0.124372	0.458999	-	-0.0223402	0.855142
ENSG00000134758	-	0.130932	0.262727	-	-0.0549435	0.705009	-	0.086914	0.515783	-	-0.0961199	0.389742	-	0.0301425	0.818725
ENSG00000139644	-	-0.0147508	0.737611	-	-0.16507	8.30473e-07	-	0.0610182	0.0704582	-	-0.0865233	0.0136613	-	-0.106002	0.00310013
ENSG00000137100	-	-0.0822452	0.137699	-	0.00970096	0.836203	-	0.00809337	0.913112	-	0.10294	0.0624482	-	0.0159254	0.77708
ENSG00000244486	-	-0.552268	0.0691625	-	0.0682508	0.774581	-	-0.0927634	0.694924	-	0.531135	0.12206	-	-0.0261324	0.884658
ENSG00000115137	-	-0.135233	0.42509	-	-0.0445124	0.784582	-	-0.0384307	0.831902	-	0.0550233	0.801893	-	-0.0850339	0.603001
ENSG00000182149	-	-0.0388531	0.450335	-	-0.0671299	0.137657	-	0.0350611	0.425302	-	0.00957409	0.886729	-	-0.0340106	0.478665
ENSG00000102978	-	0.112025	0.0466431	-	-0.0915251	0.116932	-	0.148407	0.0100376	-	-0.0523243	0.318903	-	0.0549947	0.356254
ENSG00000125657	-	0.766393	1	-	1.40575	0.66255	-	-1.47106	0.594364	-	-0.824915	0.953167	-	-0.0663189	1
ENSG00000119547	-	0.0763514	0.786841	-	-0.299586	0.297564	-	0.0531824	0.898267	-	-0.319849	0.232539	-	-0.248252	0.366992
ENSG00000179943	-	0.0222093	0.868831	-	-0.0223912	0.841243	-	0.221512	0.0646662	-	0.179782	0.151697	-	0.197316	0.114094
ENSG00000185250	-	0.12989	0.837724	-	0.372281	0.516022	-	0.320168	0.471097	-	0.56498	0.245036	-	0.690067	0.153025
ENSG00000121964	-	-0.121573	0.443153	-	-0.0879248	0.570429	-	-0.0560672	0.671326	-	-0.0193368	0.933205	-	-0.145859	0.374281
ENSG00000158092	-	0.210296	0.0794913	-	-0.122126	0.33797	-	0.0818873	0.503285	-	-0.247722	0.0386373	-	-0.042286	0.757729
ENSG00000156273	-	0.150884	0.114934	-	0.147623	0.127324	-	-0.0783125	0.403166	-	-0.078769	0.398144	-	0.0674347	0.495566
ENSG00000177873	-	0.158873	0.444222	-	0.504594	0.00668181	-	0.166923	0.30722	-	0.515427	0.00277855	-	0.669578	0.000163314
ENSG00000119471	-	-0.0321556	0.663449	-	-0.145168	0.0308963	-	0.243683	0.000150247	-	0.133491	0.0414609	-	0.0965938	0.126668
ENSG00000134962	-	-0.0296355	1	-	-0.547677	0.756257	-	1.00414	0.419929	-	0.488749	0.713895	-	0.453626	0.738279
ENSG00000273496	-	Inf	1	-	Inf	0.436266	-	-Inf	0.414142	-	-Inf	0.981133	-	-	-
ENSG00000100583	-	-0.160288	0.713718	-	0.135675	0.707264	-	-0.23923	0.50962	-	0.0602679	0.859895	-	-0.105444	0.820805
ENSG00000162729	-	0.0446869	0.644568	-	0.000880646	1	-	0.101322	0.235439	-	0.0604176	0.476255	-	0.100343	0.255777
ENSG00000278558	-	-1.00593	0.802082	-	0.290115	0.999281	-	1.18565	0.38354	-	2.4834	0.120316	-	1.47293	0.289478
ENSG00000074211	-	1.32091	0.0898457	-	0.322811	0.820046	-	-0.565788	0.594743	down	-1.56093	0.040921	-	-0.244152	0.861911
ENSG00000197275	-	0.254584	0.201331	-	0.492957	0.010259	-	-0.160731	0.367518	-	0.0804816	0.712049	-	0.330327	0.0934182
ENSG00000145040	down	-1.39551	0.01783	-	-0.735277	0.162009	-	-0.132451	0.894348	-	0.530493	0.482469	-	-0.870168	0.10062
ENSG00000196236	-	0.0627099	0.533868	-	0.29883	0.00538512	-	-0.00862582	0.913015	-	0.230307	0.0393597	-	0.288429	0.0075591
ENSG00000122591	-	0.0262676	0.525108	-	-0.323682	6.43596e-13	-	0.0777527	0.130164	-	-0.269436	4.3094e-09	-	-0.247908	3.27735e-07
ENSG00000079691	-	0.150813	0.215328	-	0.00871621	0.973386	-	0.126868	0.236259	-	-0.0122903	0.963045	-	0.133739	0.255001
ENSG00000153147	-	-0.156131	0.000584515	-	0.0716515	0.0833337	-	-0.0589815	0.153624	-	0.171587	0.000163863	-	0.0107382	0.803445
ENSG00000158711	-	0.164489	0.00699252	-	-0.0204273	0.697558	-	0.0236059	0.809254	-	-0.158501	0.0906033	-	0.00122911	0.987851
ENSG00000055044	-	0.148879	0.00809403	-	-0.107814	0.0658176	-	0.0838772	0.14893	-	-0.169997	0.00249515	-	-0.0258391	0.662167
ENSG00000250571	-	-0.130034	0.434815	-	0.235184	0.0658534	-	0.0793413	0.541805	-	0.447267	0.000937486	-	0.312593	0.0135701
ENSG00000214226	-	0.350125	0.28757	-	0.340091	0.301736	-	0.386224	0.146703	-	0.379094	0.158177	-	0.72438	0.0119028
ENSG00000124067	-	0.037409	0.558481	-	-0.0555679	0.403279	-	0.150096	0.0189414	-	0.0599325	0.3694	-	0.0925798	0.153132
ENSG00000183032	-	Inf	1	-	Inf	1	-	1.41344	0.83619	-	1.36027	0.827703	-	Inf	0.565606
ENSG00000183840	-	0.251061	0.398021	-	0.181404	0.52353	-	-0.0148594	1	-	-0.0815643	0.843399	-	0.164445	0.541228
ENSG00000091844	-	0.117184	0.368424	-	-0.353801	0.0200797	-	-0.00168507	0.980961	-	-0.469914	0.000911923	-	-0.357376	0.0157829
ENSG00000197170	-	0.136585	0.00142854	-	-0.292437	2.15092e-10	-	0.0530692	0.336961	-	-0.373133	1.43323e-13	-	-0.241266	1.97043e-08
ENSG00000181392	-	-0.0929231	0.911642	-	0.949056	0.217377	-	-0.141968	0.856298	-	0.903625	0.175226	-	0.805504	0.33284
ENSG00000087253	-	0.0742274	0.496263	-	-0.268458	0.0103221	-	0.0694776	0.460144	-	-0.270343	0.00310446	-	-0.200883	0.0436689
ENSG00000171055	-	0.349274	1.26079e-05	-	-0.34981	6.55003e-12	-	0.122994	0.0195233	-	-0.573254	7.2712e-13	-	-0.22869	6.89378e-06
ENSG00000239789	-	0.223853	0.360828	-	-0.136862	0.58909	-	-0.0317661	0.919636	-	-0.389448	0.10773	-	-0.170547	0.491408
ENSG00000164733	-	-0.205789	9.59505e-08	-	0.09061	0.0299278	-	-0.231976	5.77161e-05	-	0.0672693	0.136257	-	-0.14326	0.000509028
ENSG00000106330	-	0.0687728	0.681464	-	0.300012	0.0218826	-	0.103847	0.364733	-	0.337972	0.00363459	-	0.401779	0.00120133
ENSG00000164284	-	0.242421	0.00462082	-	-0.179761	0.0322696	-	0.111755	0.180262	-	-0.307545	9.4734e-05	-	-0.0698298	0.349972
ENSG00000090661	-	-0.0817107	0.690568	-	0.682559	0.000468499	-	-0.258914	0.155449	-	0.508431	0.00953117	-	0.421806	0.0352655
ENSG00000138593	-	-0.0448166	0.45883	-	0.0665246	0.275103	-	-0.0640739	0.268856	-	0.0500965	0.428058	-	0.000570095	0.979225
ENSG00000124743	-	0.840145	0.349253	-	1.31758	0.105585	-	-0.899854	0.246785	-	-0.419414	0.644504	-	0.416422	0.713602
ENSG00000159588	-	-0.0354707	0.971379	-	0.430226	0.215358	-	-0.461533	0.161841	-	0.00704601	1	-	-0.033025	0.934914
ENSG00000143479	-	-0.0194442	0.766846	-	-0.188869	0.00302201	-	0.0922994	0.155112	-	-0.0743248	0.231965	-	-0.0984859	0.114024
ENSG00000185155	-	-Inf	0.718292	-	-Inf	0.721022	-	-	-	-	-	-	-	-Inf	0.686035
ENSG00000110497	-	-0.315665	0.000242464	-	0.272765	0.000485435	-	-0.306711	6.59727e-05	-	0.284587	0.000860501	-	-0.035904	0.663823
ENSG00000168610	-	-0.0451666	0.234197	-	-0.00661027	0.874474	-	0.0115175	0.744438	-	0.0529352	0.159782	-	0.00299836	0.911583
ENSG00000163291	-	0.201758	0.00568502	-	-0.0080439	0.867451	-	0.170689	0.0124454	-	-0.0362901	0.558246	-	0.160722	0.0293397
ENSG00000153898	-	0.255154	0.0189262	-	0.172714	0.112351	-	-0.0190244	0.857669	-	-0.0985243	0.350764	-	0.151839	0.163575
ENSG00000255823	-	-	-	-	-	-	-	Inf	1	-	Inf	1	-	Inf	1
ENSG00000086289	-	0.091043	0.106432	-	0.059186	0.299995	-	-0.0273028	0.629271	-	-0.056352	0.305633	-	0.0299872	0.606301
ENSG00000126945	-	-0.130639	0.0382546	-	-0.0215405	0.757542	-	-0.0561373	0.260833	-	0.0558216	0.262143	-	-0.0795516	0.182808
ENSG00000141002	-	-0.130087	0.0342491	-	0.116535	0.1231	-	-0.0933963	0.226005	-	0.156054	0.00691257	-	0.0212371	0.688261
ENSG00000179256	-	Inf	0.491919	-	-	-	-	Inf	0.578794	-	-0.617492	0.954425	-	Inf	0.579401
ENSG00000180574	-	0.316508	0.210339	-	-0.16133	0.461507	-	0.370154	0.0924442	-	-0.104543	0.634678	-	0.207016	0.382232
ENSG00000175087	-	-0.043677	0.680068	-	0.184021	0.0519865	-	-0.124115	0.182217	-	0.106347	0.276287	-	0.057972	0.541568
ENSG00000141510	-	-0.0127672	0.887646	-	0.270768	2.61089e-07	-	0.080545	0.104266	-	0.366884	1.04943e-10	-	0.349337	3.98692e-11
ENSG00000101311	-	0.295737	0.0536794	-	-0.27143	0.0963273	-	0.362226	0.0200238	-	-0.202013	0.18221	-	0.0889299	0.56141
ENSG00000127831	-	Inf	1	-	Inf	1	-	-Inf	0.977551	-	-Inf	0.981133	-	-	-
ENSG00000197471	-	-Inf	0.54842	-	-Inf	0.552045	-	-	-	-	-	-	-	-Inf	0.526901
ENSG00000156206	-	1.64703	0.539782	-	2.2	0.259525	-	-1.31193	0.472491	-	-0.754607	0.786757	-	0.886536	0.883113
ENSG00000197124	-	0.30678	0.00549068	-	0.171167	0.132533	-	0.025522	0.829798	-	-0.107295	0.296898	-	0.194709	0.0843725
ENSG00000103160	-	-0.00663379	0.914103	-	0.0697857	0.491829	-	0.0137882	0.928093	-	0.0930863	0.22308	-	0.0816532	0.298316
ENSG00000177683	-	0.0943767	0.241601	-	0.145584	0.0572479	-	0.103099	0.181177	-	0.157164	0.0392033	-	0.246788	0.00135969
ENSG00000203950	-	-0.107683	0.163478	-	-0.0409016	0.495497	-	-0.0321751	0.608525	-	0.0375135	0.595167	-	-0.0750647	0.292021
ENSG00000171067	-	-0.114522	0.170315	-	-0.025118	0.821507	-	0.0207298	0.844723	-	0.112942	0.156459	-	-0.00623756	0.944309
ENSG00000159433	-	0.0418956	0.605016	-	-0.202693	0.0385234	-	0.00843791	0.950651	-	-0.233441	0.0119172	-	-0.19621	0.0462685
ENSG00000109911	-	-0.267054	0.0490184	-	-0.113836	0.382548	-	0.188967	0.142432	-	0.344965	0.00963073	-	0.0731845	0.594345
ENSG00000108405	-	-Inf	0.996825	-	-Inf	0.999437	-	-	-	-	-	-	-	-Inf	0.977146
ENSG00000174453	-	-	-	-	-	-	-	Inf	0.762713	-	Inf	0.761269	-	Inf	0.766827
ENSG00000132359	-	0.273676	0.00687981	-	0.0877385	0.394565	-	0.171132	0.0847241	-	-0.012051	0.888996	-	0.256891	0.0106439
ENSG00000109072	-	-0.260302	0.893775	-	0.128708	0.998533	-	-0.802389	0.563751	-	-0.40949	0.944019	-	-0.674722	0.665296
ENSG00000155714	-	Inf	0.362489	-	Inf	0.362718	-	0.83351	0.692027	-	0.765581	0.679363	-	Inf	0.150468
ENSG00000198363	-	0.409818	9.19646e-29	-	-0.264424	1.6247e-12	-	0.173664	6.45001e-05	-	-0.497719	2.59703e-38	-	-0.0926676	0.0153958
ENSG00000091483	-	-0.000229283	0.948651	-	-0.167078	0.000260329	-	0.0899251	0.0310522	-	-0.0740955	0.0756824	-	-0.0791107	0.0480134
ENSG00000129810	-	-0.0368506	0.748233	-	0.230887	0.0131274	-	0.119777	0.15228	-	0.390267	1.96662e-05	-	0.348748	0.000100904
ENSG00000077327	-	-3.80749	0.13382	-	-3.68394	0.135517	-	1.87378	0.700179	-	2.00131	0.695615	-	-1.81098	0.328641
ENSG00000072041	-	-1.66561	0.334908	-	0.44527	0.741334	-	-0.381727	0.825229	-	1.73077	0.448626	-	0.0627495	1
ENSG00000078795	-	-0.327498	0.690829	-	0.614922	0.321443	-	-0.234219	0.702599	-	0.711371	0.288745	-	0.3792	0.5762
ENSG00000148291	-	0.152149	0.30462	-	0.0112875	0.884347	-	0.0901327	0.576493	-	-0.0480343	0.750052	-	0.099505	0.533178
ENSG00000001629	-	-0.155748	0.00196692	-	0.142166	0.00218786	-	-0.038605	0.407273	-	0.262167	1.29045e-07	-	0.101698	0.0357015
ENSG00000214140	-	0.16422	1	-	0.818529	0.459755	-	-0.997569	0.360619	-	-0.340391	0.905923	-	-0.180524	0.995907
ENSG00000184897	-	-0.30624	0.0198916	-	-0.0682519	0.597905	-	-0.254073	0.0601055	-	-0.0131896	0.963812	-	-0.324292	0.0410548
ENSG00000142552	-	-1.40802	0.24529	-	0.161982	0.930542	-	-1.31182	0.442643	-	0.262659	0.938843	-	-1.1511	0.339928
ENSG00000052795	-	-0.453605	7.08236e-08	-	0.0816773	0.273949	-	-0.660026	1.74117e-17	-	-0.121943	0.232895	-	-0.580252	3.59511e-13
ENSG00000114670	-	-0.254274	0.318082	-	0.290086	0.305228	-	-0.326682	0.240903	-	0.220754	0.473939	-	-0.03835	0.872998
ENSG00000006025	-	-0.367481	0.0552952	-	0.569583	1.36977e-06	-	-0.0793635	0.452484	-	0.860633	2.89558e-11	-	0.488286	3.99666e-05
ENSG00000139163	-	0.108807	0.0411532	-	0.0203372	0.723145	-	0.0297709	0.619128	-	-0.0559124	0.279012	-	0.0482204	0.390935
ENSG00000138834	-	0.00406148	0.919477	-	-0.0842983	0.17863	-	-0.0166477	0.793861	-	-0.102231	0.0985431	-	-0.102917	0.104141
ENSG00000124343	-	-	-	-	Inf	1	-	-0.226351	1	-	Inf	1	-	Inf	1
ENSG00000248098	-	-0.393061	0.987226	-	-0.881586	0.836262	-	-1.14914	0.955329	-	-1.63366	0.747586	-	-2.03139	0.614233
ENSG00000105664	-	Inf	1	-	-	-	-	-	-	-	-Inf	0.981133	-	-	-
ENSG00000231989	-	-0.138695	1	-	0.00579856	1	-	-0.474864	0.918006	-	-0.329599	0.938721	-	-0.470607	0.918747
ENSG00000196109	-	0.84199	0.622871	-	-Inf	0.353102	-	Inf	1	-	-3.06379	0.182473	-	-2.2252	0.550586
ENSG00000142871	-	0.256515	0.0219199	-	-0.880112	1.09032e-26	-	0.385974	2.47436e-08	-	-0.747788	1.29051e-09	-	-0.495968	6.33294e-13
ENSG00000089876	-	-0.140507	0.128915	-	0.0589062	0.530682	-	0.0734341	0.42911	-	0.275733	0.00268047	-	0.130469	0.162055
ENSG00000150667	-	-0.356447	0.392117	-	0.0497831	0.891664	-	-0.234684	0.499447	-	0.174075	0.724675	-	-0.186672	0.623882
ENSG00000153561	-	0.102256	0.192361	-	0.00499436	0.939773	-	-0.0418816	0.618328	-	-0.136363	0.0892163	-	-0.0388288	0.670371
ENSG00000141027	-	-0.0450818	0.302571	-	-0.153548	0.000103734	-	-0.0150037	0.770104	-	-0.120658	0.0411765	-	-0.170471	0.000599097
ENSG00000112981	-	0.480892	0.47304	-	1.04786	0.0588374	-	-0.517647	0.299189	-	0.0524106	0.978558	-	0.528304	0.410991
ENSG00000162521	-	0.0326488	0.419526	-	-0.129054	0.00181892	-	0.0793286	0.0578038	-	-0.079529	0.0580988	-	-0.0516288	0.225334
ENSG00000102743	-	0.199948	0.0757453	-	-0.121774	0.350823	-	0.171653	0.245292	-	-0.147173	0.207316	-	0.0480379	0.712218
ENSG00000105204	-	-0.285015	0.0531883	-	0.392888	0.00524361	-	-0.331436	0.0283846	-	0.349691	0.0920023	-	0.05969	0.796302
ENSG00000189057	-	0.0887554	0.130948	-	-0.0515857	0.324628	-	0.271336	5.30768e-07	-	0.133847	0.0166466	-	0.217815	0.000118585
ENSG00000135697	-	Inf	0.259686	-	Inf	0.125525	-	0.948442	0.45392	-	1.36679	0.263554	up	Inf	0.0117314
ENSG00000132872	-	-2.50438	0.350066	-	-Inf	0.179401	-	-	-	-	-Inf	0.981133	-	-Inf	0.153369
ENSG00000115594	-	0.334809	0.27717	-	0.0346027	0.962666	-	0.209139	0.477483	-	-0.0880149	0.794179	-	0.242043	0.433701
ENSG00000166734	-	0.105532	0.0400625	-	0.0853988	0.0902623	-	-0.0979146	0.0428824	-	-0.115173	0.0213528	-	-0.0144552	0.731838
ENSG00000236444	-	Inf	0.726453	-	Inf	1	-	1.49572	0.835946	-	0.379231	1	-	Inf	0.56222
ENSG00000157827	-	0.116213	0.0773617	-	-0.278954	2.22828e-05	-	-0.0164498	0.885631	-	-0.408809	5.56045e-05	-	-0.297429	0.000979364
ENSG00000141480	-	0.0989343	0.075137	-	-0.0459099	0.446427	-	0.00484377	0.940175	-	-0.137211	0.0157258	-	-0.0429538	0.481854
ENSG00000162928	-	0.0483957	0.596276	-	0.0202235	0.810738	-	-0.105346	0.207099	-	-0.130624	0.133581	-	-0.0870221	0.311878
ENSG00000204172	-	-0.0538274	0.728102	-	0.33878	0.0310683	-	-0.244472	0.108094	-	0.151126	0.329795	-	0.0924374	0.570313
ENSG00000123191	-	-0.202678	0.670972	down	-1.17451	0.0113491	-	0.431054	0.432334	-	-0.538	0.217966	-	-0.745219	0.0825885
ENSG00000179399	-	-1.1584	0.390218	-	-0.893549	0.498344	-	0.218588	0.992368	-	0.487028	0.843256	-	-0.676224	0.584397
ENSG00000165660	-	0.114816	0.21611	-	-0.017805	0.834277	-	0.0753192	0.395204	-	-0.0543423	0.547757	-	0.0556149	0.556272
ENSG00000123066	-	0.0378353	0.515854	-	-0.239108	0.000960262	-	0.0204916	0.829596	-	-0.253578	0.000143789	-	-0.220528	7.86635e-05
ENSG00000205858	-	-Inf	0.718292	-	-0.0966208	1	-	-Inf	0.690261	-	-	-	-	-Inf	0.686035
ENSG00000076351	-	0.0367636	0.867623	-	-0.0633852	0.875957	-	0.0842037	0.786824	-	-0.0132273	0.958332	-	0.0189295	0.943623
ENSG00000154146	-	-0.268993	0.194024	-	0.189805	0.35632	-	0.0278299	0.880742	-	0.489458	0.0134136	-	0.215582	0.273189
ENSG00000178460	-	-0.535889	0.648276	-	-1.94602	0.0891771	-	0.978143	0.535086	-	-0.42982	0.707493	-	-0.969888	0.331539
ENSG00000040341	-	-0.0691616	0.396134	-	0.179867	0.0358227	-	0.056947	0.453497	-	0.308845	0.000175564	-	0.23485	0.00470808
ENSG00000064199	-	-0.10064	0.757227	-	-0.362837	0.324687	-	0.520981	0.141982	-	0.261817	0.437164	-	0.156195	0.689997
ENSG00000175556	-	-0.0689255	0.514776	-	-0.106506	0.291928	-	-0.116008	0.273462	-	-0.150771	0.146776	-	-0.224484	0.0296251
ENSG00000164929	-	1.44823	0.551466	-	-Inf	0.724337	-	Inf	0.402932	-	-0.590709	0.789122	-	0.855188	0.88221
ENSG00000114268	-	-0.501774	9.16371e-11	-	-0.0744803	0.301056	-	0.0334107	0.679091	-	0.463603	3.3092e-08	-	-0.0430158	0.531393
ENSG00000155324	down	-1.22578	4.90694e-40	-	-0.36346	5.11251e-06	-	-0.553936	6.20619e-10	-	0.311201	0.00243142	-	-0.91934	4.4185e-26
ENSG00000184507	-	-0.0626229	1	-	-Inf	0.999437	-	Inf	0.133269	-	3.03168	0.252928	-	2.96545	0.258471
ENSG00000168884	-	-0.026599	0.692487	-	-0.199895	0.00870106	-	0.1297	0.0867855	-	-0.0407256	0.627958	-	-0.072183	0.336891
ENSG00000128609	-	0.00201962	0.972412	-	-0.0249163	0.728874	-	0.0334901	0.607556	-	0.0094512	0.852747	-	0.00669048	0.947708
ENSG00000185306	-	-	-	-	Inf	0.724725	-	-Inf	0.68564	-	-	-	-	-	-
ENSG00000175164	-	-	-	-	Inf	1	-	-Inf	0.977551	-	-	-	-	-	-
ENSG00000182687	-	-0.211837	0.801208	-	-0.985373	0.218355	-	0.276055	0.789614	-	-0.494829	0.618844	-	-0.712139	0.401341
ENSG00000275954	-	-2.33233	0.453007	-	-0.862251	0.83639	-	-1.66767	0.731914	-	-0.194243	1	-	-2.53121	0.411391
ENSG00000159337	-	-Inf	0.996825	-	-Inf	0.999437	-	-	-	-	-	-	-	-Inf	0.977146
ENSG00000196220	-	-0.744652	0.000115157	-	-0.446389	0.0425016	-	-0.0345539	0.895454	-	0.266553	0.193373	-	-0.482921	0.00867592
ENSG00000073067	-	-1.34858	0.295108	-	0.363559	0.736254	-	-0.089222	0.998146	-	1.62686	0.15114	-	0.272367	0.809931
ENSG00000166866	-	-1.22241	0.992513	-	1.02801	0.812021	-	-2.24859	0.547311	-	0.00130934	1	-	-1.22606	0.955588
ENSG00000091513	-	0.92217	0.512295	-	-1.94524	0.613102	-	0.473664	1	-	-2.39119	0.0953149	-	-1.47172	0.687001
ENSG00000143498	-	0.163009	0.205011	-	0.191497	0.130888	-	0.089338	0.631234	-	0.12055	0.513779	-	0.278856	0.103913
ENSG00000116141	-	0.0683798	0.491292	-	-0.178554	0.082634	-	-0.00716159	0.953362	-	-0.251304	0.0121825	-	-0.187627	0.0655185
ENSG00000155761	-	-0.819431	2.03715e-20	-	0.126901	0.0336899	-	-0.0252655	0.670978	-	0.923957	2.90923e-44	-	0.0996418	0.0994466
ENSG00000198467	-	0.0393355	0.79288	-	0.215152	0.141724	-	0.0346523	0.84487	-	0.213193	0.268229	-	0.247924	0.186572
ENSG00000050555	-	-0.233353	0.885425	-	-0.308355	0.823212	-	1.09362	0.172178	-	1.02132	0.202117	-	0.782812	0.312069
ENSG00000167740	-	-0.0953874	0.355957	-	0.326692	0.00354938	-	-0.188277	0.0785436	-	0.236736	0.0295402	-	0.136441	0.239509
ENSG00000132958	-	1.61423	0.788809	-	0.96151	0.999951	-	1.65008	0.483271	-	0.999621	0.634668	-	2.60766	0.321031
ENSG00000135316	-	0.0378221	0.369833	-	-0.390223	1.45676e-19	-	0.119668	0.00649308	-	-0.305534	5.43757e-12	-	-0.272475	7.47873e-10
ENSG00000170577	-	0.177605	1	-	1.06028	0.999922	-	-Inf	0.690261	-	-Inf	0.981133	-	-Inf	0.977146
ENSG00000184967	-	0.0509337	0.748013	-	-0.122648	0.541425	-	0.0410205	0.670827	-	-0.129768	0.206397	-	-0.0834129	0.676546
ENSG00000164050	-	-0.144012	0.276195	-	0.0480339	0.60353	-	-0.141325	0.0994938	-	0.0535543	0.518587	-	-0.0952108	0.42029
ENSG00000165105	-	0.268178	0.525549	-	0.93197	0.00833775	-	-0.282484	0.345962	-	0.384405	0.272972	-	0.648155	0.0751128
ENSG00000136143	-	-0.00174588	0.983725	-	-0.168073	0.00864068	-	0.0168723	0.800174	-	-0.146644	0.0228991	-	-0.153151	0.0170894
ENSG00000154274	-	-0.593928	0.67909	-	-0.676239	0.59491	-	0.491384	0.711022	-	0.411275	0.801441	-	-0.187539	0.952968
ENSG00000173200	-	-1.23564	0.217537	-	0.37003	0.640411	-	-0.298524	0.739373	-	1.31008	0.157638	-	0.0692239	0.955305
ENSG00000100302	-	-0.728149	0.989552	-	-1.60457	0.785219	-	3.36264	0.109596	-	2.4897	0.198499	-	1.75873	0.307696
ENSG00000141574	-	-Inf	0.996825	-	-Inf	0.999437	-	Inf	0.37708	-	Inf	0.374352	-	2.97778	0.509029
ENSG00000146267	-	0.0479841	0.691487	-	-0.25784	0.0735922	-	-0.10256	0.48748	-	-0.405568	0.00684225	-	-0.362217	0.068066
ENSG00000104998	-	-0.0715115	0.693585	-	0.368513	0.0284522	-	0.068972	0.669982	-	0.511851	0.00190873	-	0.435557	0.00806748
ENSG00000166407	-	-1.69429	0.0911743	-	0.393002	0.617418	-	-1.22301	0.104563	-	0.865789	0.53902	-	-0.832237	0.318246
ENSG00000182463	-	0.0429425	0.905577	-	0.633431	0.00152982	-	-0.490947	0.0101886	-	0.10259	0.605567	-	0.140512	0.521475
ENSG00000187581	-	-	-	-	Inf	0.717218	-	-Inf	0.678584	-	-	-	-	-	-
ENSG00000165671	-	-0.129697	0.00440345	-	-0.0722141	0.103336	-	0.0886472	0.0674882	-	0.14897	0.00300323	-	0.0144856	0.749426
ENSG00000138650	-	-0.220758	7.35137e-06	-	-0.411825	1.92326e-17	-	-0.130226	0.0104521	-	-0.318435	6.15735e-10	-	-0.543913	2.19028e-27
ENSG00000186026	-	0.0134829	0.92784	-	0.0108376	0.993631	-	-0.238334	0.406001	-	-0.238424	0.370097	-	-0.229402	0.432058
ENSG00000250067	-	-0.1031	0.693629	-	0.506351	0.0128644	-	-0.166884	0.433315	-	0.445406	0.0576044	-	0.337738	0.110258
ENSG00000177535	-	-	-	-	-	-	-	Inf	1	-	Inf	1	-	Inf	1
ENSG00000124571	-	0.188049	0.00214197	-	0.00808611	0.911634	-	0.244781	3.4374e-05	-	0.0676575	0.274275	-	0.250948	3.63961e-05
ENSG00000101489	-	-0.116701	0.975303	-	-0.0083391	1	-	-1.04993	0.400409	-	-0.938724	0.502161	-	-1.06052	0.404917
ENSG00000177363	-	0.875796	0.578387	-	-1.54301	0.529204	-	2.27899	0.198511	-	-0.136153	0.998886	-	0.733996	0.663062
ENSG00000173660	-	0.153286	0.0867582	-	0.111905	0.0828125	-	-0.121049	0.0429217	-	-0.159563	0.0671733	-	-0.0109818	0.867659
ENSG00000135472	-	-0.22901	0.643826	-	0.600915	0.234859	-	-0.345528	0.468213	-	0.487697	0.325909	-	0.253312	0.668781
ENSG00000240204	-	0.0169042	1	-	0.657957	0.183775	-	-0.00415352	1	-	0.639927	0.135902	-	0.652185	0.184999
ENSG00000237693	up	2.83413	0.0405493	-	1.57255	0.434359	-	-0.496401	0.782535	-	-1.755	0.115704	-	1.074	0.652607
ENSG00000134020	-	Inf	1	-	-	-	-	-	-	-	-Inf	0.981132	-	-	-
ENSG00000160867	-	-0.359413	0.487005	-	0.261827	0.659174	-	0.191146	0.607228	-	0.815928	0.0142788	-	0.451886	0.280199
ENSG00000149485	-	-0.339708	3.28973e-13	-	-0.143887	0.00133081	-	0.0292582	0.529626	-	0.22794	1.3417e-06	-	-0.116536	0.0112822
ENSG00000147155	-	0.175632	0.273039	-	-0.10989	0.484413	-	0.251295	0.216903	-	-0.0310424	0.892676	-	0.139601	0.450644
ENSG00000126903	-	0.0356806	0.665111	-	0.0653102	0.415102	-	0.0887354	0.325985	-	0.121202	0.292985	-	0.152176	0.0108529
ENSG00000205922	-	-0.87179	0.806001	-	-Inf	0.369358	-	-	-	-	-Inf	0.691044	-	-Inf	0.333335
ENSG00000120645	-	-	-	-	-	-	-	Inf	0.765741	-	Inf	0.764251	-	Inf	0.769966
ENSG00000221923	-	0.00667849	0.894349	-	0.0308182	0.854738	-	-0.088632	0.597972	-	-0.0618645	0.648373	-	-0.0596949	0.745445
ENSG00000204366	-	-0.0241835	0.933585	-	-0.402559	0.0916432	-	-0.0520562	0.84667	-	-0.427451	0.0700847	-	-0.456485	0.0515323
ENSG00000196208	-	0.389322	0.669515	-	1.22319	0.055872	-	-0.205044	0.750287	-	0.631962	0.31125	-	1.0168	0.120891
ENSG00000103121	-	0.148428	0.303985	-	-0.0404668	0.819065	-	-0.0602097	0.70953	-	-0.24631	0.106502	-	-0.102611	0.527124
ENSG00000112499	-	Inf	1	-	-	-	-	-	-	-	-Inf	0.981133	-	-	-
ENSG00000162852	-	0.0247843	0.754427	-	0.0317594	0.705201	-	-0.0640506	0.413517	-	-0.0542669	0.481349	-	-0.0342542	0.660367
ENSG00000164185	-	1.33503	0.227478	-	0.528895	0.767946	-	0.883393	0.359834	-	0.0801173	0.983149	-	1.411	0.178279
ENSG00000059804	-	0.127811	0.120329	-	0.0388906	0.641153	-	-0.108539	0.198704	-	-0.19468	0.0194838	-	-0.0715707	0.419888
ENSG00000075711	-	-0.267324	2.19862e-12	-	-0.144913	6.49512e-05	-	-0.0385378	0.307866	-	0.0867011	0.0273975	-	-0.18542	1.05554e-06
ENSG00000060982	-	0.0154227	0.71331	-	-0.683268	2.24423e-56	-	0.181094	0.00201161	-	-0.514776	1.15165e-31	-	-0.504075	1.47462e-30
ENSG00000013016	down	-1.18143	0.0289191	-	-0.216884	0.601391	-	-0.239642	0.680537	-	0.727336	0.243011	-	-0.458557	0.313431
ENSG00000079385	down	-1.68662	0.00850374	-	0.420568	0.407785	-	-0.422774	0.469735	up	1.68704	0.00733821	-	-0.00450002	1
ENSG00000174599	-	-0.0496632	0.85125	-	0.189909	0.36456	-	-0.41143	0.0687228	-	-0.168829	0.520076	-	-0.223178	0.375737
ENSG00000108443	-	0.101185	0.120986	-	-0.0563484	0.337786	-	0.0850661	0.168194	-	-0.0696448	0.260203	-	0.0267646	0.722185
ENSG00000132466	-	0.0756932	0.0488999	-	0.0938491	0.0124703	-	-0.00744601	0.904157	-	0.0134947	0.821181	-	0.0844364	0.135997
ENSG00000188177	-	-0.123617	0.493089	-	0.411622	0.00716417	-	-0.0514491	0.747265	-	0.48643	0.00180678	-	0.358109	0.0176689
ENSG00000259431	-	0.306108	0.174186	-	0.268475	0.231063	-	-0.0474012	0.803586	-	-0.0820089	0.742706	-	0.2193	0.313029
ENSG00000275113	-	-1.01737	0.992626	-	-0.132363	1	-	1.23062	0.727663	-	2.11944	0.514993	-	1.09718	0.727138
ENSG00000196214	-	0.0591316	0.506275	-	0.40936	4.78706e-05	-	0.00348477	0.967269	-	0.356476	0.00124575	-	0.410957	6.38784e-05
ENSG00000143614	-	0.0812087	0.211127	-	0.0803705	0.219295	-	-0.0659547	0.321934	-	-0.0640423	0.333464	-	0.012423	0.827713
ENSG00000120068	-	0.169636	0.7889	-	-1.33091	0.197143	-	0.480936	0.696921	-	-1.01667	0.15761	-	-0.850749	0.344367
ENSG00000100644	-	-0.203132	1.47094e-08	-	-0.290765	4.1013e-17	-	-0.0672639	0.0584223	-	-0.152008	6.98598e-05	-	-0.359916	1.43594e-22
ENSG00000119953	-	0.0676281	0.281906	-	-0.0113846	0.814485	-	0.069623	0.271949	-	-0.00648971	0.90458	-	0.0563398	0.398016
ENSG00000090674	-	0.0507339	0.440316	-	0.177705	0.0111272	-	-0.270136	0.000164494	-	-0.140415	0.0577495	-	-0.0943934	0.241079
ENSG00000183655	-	0.0788999	0.45003	-	-0.262852	0.0368239	-	0.183486	0.137344	-	-0.155517	0.16542	-	-0.0812841	0.52047
ENSG00000170892	-	0.110307	0.0303293	-	0.0120544	0.888017	-	0.0527184	0.265968	-	-0.0426645	0.372374	-	0.0628734	0.238668
ENSG00000117586	-	-0.699593	3.74274e-18	-	-0.772133	2.09384e-21	-	-0.182204	0.0633143	-	-0.251818	0.0666762	-	-0.956254	1.4309e-30
ENSG00000165233	-	0.296749	0.0297621	-	0.0947205	0.477767	-	0.0726731	0.638893	-	-0.126564	0.329565	-	0.165563	0.234082
ENSG00000159082	-	0.126705	0.127882	-	0.152122	0.0575625	-	-0.0830799	0.275166	-	-0.0547894	0.499088	-	0.0671421	0.424315
ENSG00000170234	-	-0.0952937	0.217523	-	-0.00153147	0.972141	-	0.0224385	0.777398	-	0.119059	0.126834	-	0.0190211	0.835308
ENSG00000134245	-	-0.335172	0.344942	-	0.168622	0.615979	-	0.235644	0.362268	-	0.741862	0.0140339	-	0.401996	0.15025
ENSG00000198081	-	-0.0881649	0.525161	-	-0.302508	0.0247998	-	0.0567801	0.678825	-	-0.154738	0.24614	-	-0.247646	0.0626708
ENSG00000088727	-	0.311699	0.265236	-	0.0713956	0.776936	-	-0.477639	0.1087	-	-0.71516	0.0109901	-	-0.4078	0.351373
ENSG00000170074	-	-Inf	0.246461	-	-0.701859	0.841366	-	-Inf	0.530451	-	-	-	-	-Inf	0.227229
ENSG00000183844	-	Inf	1	-	-	-	-	-	-	-	-Inf	0.981133	-	-	-
ENSG00000080608	-	0.251015	2.48153e-07	-	-0.262923	1.63058e-07	-	0.260649	1.75821e-07	-	-0.25041	1.65161e-06	-	-0.00418006	0.94574
ENSG00000135776	-	0.139178	0.060594	-	-0.046218	0.49306	-	0.0135894	0.884542	-	-0.168902	0.0126685	-	-0.0344942	0.599802
ENSG00000168268	-	0.209462	0.00229299	-	-0.266313	0.000398623	-	0.261177	0.0202324	-	-0.211695	0.0271818	-	-0.0070188	0.915966
ENSG00000116649	-	0.096148	0.0868474	-	-0.332824	5.92474e-09	-	0.326426	1.14491e-08	-	-0.0997143	0.0638718	-	-0.00830268	0.831708
ENSG00000042832	-	-0.0212761	1	-	-0.626244	1	-	2.12354	0.248376	-	1.52067	0.359131	-	1.49481	0.370429
ENSG00000168589	-	0.908907	0.710387	-	2.43758	0.0983417	-	-0.629956	0.574716	-	0.900636	0.556382	-	1.80465	0.274491
ENSG00000131351	-	0.00734253	0.935369	-	0.113642	0.210063	-	0.0500493	0.547309	-	0.15912	0.0653869	-	0.161647	0.0595135
ENSG00000100473	-	0.0292628	1	-	-Inf	0.721022	-	-	-	-	-Inf	0.691044	-	-Inf	0.686035
ENSG00000166159	-	-Inf	0.54842	-	-1.53545	0.77962	-	-0.236161	1	-	Inf	1	-	-1.77609	0.734769
ENSG00000175414	-	-0.732828	0.505594	-	-2.9384	0.101858	-	2.20986	0.197001	-	0.0065831	1	-	-0.731921	0.505105
ENSG00000134014	-	0.0495466	0.488956	-	0.0777787	0.273962	-	-0.00835275	0.908952	-	0.0227735	0.762858	-	0.0675432	0.344883
ENSG00000196353	-	-1.95848	0.440944	-	0.114626	1	-	-1.60354	0.394943	-	0.474025	1	-	-1.49058	0.509238
ENSG00000262655	-	0.644626	0.0678478	-	0.126154	0.756158	-	-0.559789	0.189231	down	-1.07552	0.00433673	-	-0.435386	0.365613
ENSG00000130528	-	-Inf	0.236266	-	-2.95951	0.362288	-	-0.236161	1	-	Inf	1	-	-3.19972	0.340466
ENSG00000179284	-	-0.362634	0.42388	-	0.153365	0.773903	-	0.427737	0.294987	-	0.947108	0.0225627	-	0.579425	0.167549
ENSG00000189403	-	-0.0988668	0.00233735	-	-0.170913	1.81524e-08	-	0.0862039	0.00658294	-	0.0170072	0.656934	-	-0.0866085	0.00712842
ENSG00000115368	-	0.136645	0.0582489	-	-0.00753663	0.873819	-	0.198783	0.000873772	-	0.0574188	0.385916	-	0.189295	0.00909691
ENSG00000171729	-	0.0969727	0.578412	-	0.0156335	0.989171	-	0.0623721	0.673846	-	-0.0161253	0.935429	-	0.0760228	0.663336
ENSG00000141524	-	0.0225641	0.984027	-	-0.02936	1	-	0.253223	0.685945	-	0.204059	0.756698	-	0.222606	0.737502
ENSG00000197136	-	-0.150286	0.0340882	-	-0.012532	0.869967	-	-0.0961858	0.103429	-	0.0444164	0.51502	-	-0.110643	0.138456
ENSG00000127334	-	0.0288073	0.845376	-	-0.532301	1.60802e-07	-	0.154627	0.21151	-	-0.40368	0.000391603	-	-0.37967	0.00483316
ENSG00000170502	-	0.101729	0.3087	-	0.192786	0.0932276	-	-0.231461	0.0205934	-	-0.137481	0.156724	-	-0.0403969	0.719766
ENSG00000122565	-	0.0852042	0.0877631	-	-0.184423	4.03488e-06	-	0.0745358	0.0481582	-	-0.192222	1.65108e-05	-	-0.111745	0.00361693
ENSG00000130921	-	-0.10831	0.502451	-	-0.123719	0.454913	-	0.172623	0.0988507	-	0.159906	0.107112	-	0.0470408	0.678106
ENSG00000030066	-	-0.0478443	0.282763	-	-0.126661	0.00473728	-	0.0155898	0.76603	-	-0.0603576	0.20787	-	-0.112967	0.022564
ENSG00000172771	-	-0.230889	0.770895	-	0.157661	0.81523	-	-1.33887	0.0624955	-	-0.947343	0.258839	-	-1.18322	0.127068
ENSG00000113924	-	0.772902	0.539625	-	0.191277	0.998738	-	-0.359987	0.885581	-	-0.938177	0.442175	-	-0.16997	1
ENSG00000163584	-	0.061918	0.41833	-	-0.34264	3.11874e-05	-	-0.000175396	0.999526	-	-0.401893	7.13377e-07	-	-0.34474	2.7412e-05
ENSG00000123342	-	0.592194	0.595335	-	1.2647	0.135136	-	-0.290335	0.739307	-	0.384866	0.683238	-	0.973019	0.274754
ENSG00000189091	-	-0.0968281	0.00623668	-	-0.0909941	0.00688901	-	0.0418341	0.218309	-	0.0505158	0.158772	-	-0.0510765	0.1569
ENSG00000159885	-	-0.0548472	0.782297	-	0.0781943	0.765433	-	-0.0291667	0.922051	-	0.106836	0.614099	-	0.0470882	0.864486
ENSG00000160951	-	0.697918	0.741178	-	1.48106	0.338062	-	-0.638509	0.66668	-	0.14533	1	-	0.838813	0.694001
ENSG00000121578	-	-0.0389058	0.739446	-	0.2069	0.0488973	-	0.116837	0.267723	-	0.365586	0.000518674	-	0.321873	0.00208932
ENSG00000179304	-	2.9354	0.212329	-	3.15515	0.148488	-	-2.33279	0.208112	-	-2.11298	0.293347	-	0.81804	1
ENSG00000175470	-	-0.126181	0.178038	-	-0.146371	0.111626	-	0.171456	0.0608808	-	0.154188	0.100633	-	0.023281	0.831416
ENSG00000134070	-	0.262025	0.054586	-	0.109865	0.391972	-	0.199286	0.184954	-	0.0497945	0.806851	-	0.307196	0.0714708
ENSG00000164300	-	-0.560087	3.47883e-33	-	0.0944982	0.0205138	-	-0.54605	1.16217e-35	-	0.111372	0.0509529	-	-0.453446	8.63083e-23
ENSG00000128694	-	-0.230026	0.2893	-	0.151919	0.463342	-	0.190617	0.290383	-	0.575322	0.00335505	-	0.340515	0.0715615
ENSG00000071073	-	-0.0317121	0.774324	-	0.32735	0.0350367	-	-0.125922	0.390514	-	0.23609	0.108661	-	0.19942	0.209357
ENSG00000184206	-	0.0315524	1	-	-0.00536499	1	-	-0.196705	0.61265	-	-0.230494	0.626965	-	-0.204108	0.583254
ENSG00000131263	-	0.0650375	0.0960189	-	-0.235349	1.36702e-08	-	-0.0148043	0.726216	-	-0.312416	2.10019e-13	-	-0.252086	5.01447e-09
ENSG00000170144	-	-0.0297551	0.39691	-	-0.309211	1.63888e-19	-	0.0320787	0.391687	-	-0.244493	2.66065e-11	-	-0.278996	1.19604e-14
ENSG00000115525	down	-1.11214	0.0383695	-	0.149246	0.748479	-	-0.561547	0.202232	-	0.702333	0.256959	-	-0.414115	0.376804
ENSG00000101132	-	0.232059	0.110065	-	-0.0743644	0.413408	-	0.0713933	0.466592	-	-0.232179	0.0634059	-	-0.00489705	0.913332
ENSG00000170962	-	-0.29543	0.051346	-	-0.312853	0.0519366	-	0.153866	0.364419	-	0.139543	0.351591	-	-0.160828	0.285158
ENSG00000005379	-	1.53515	0.57881	-	1.18985	0.656658	-	0.35618	0.959727	-	0.0143501	1	-	1.54557	0.48426
ENSG00000197044	-	0.915543	1.81223e-11	-	0.516208	0.000399354	-	-0.0217528	0.901252	-	-0.418135	0.000836036	-	0.492457	0.000613858
ENSG00000037280	-	0.762568	1	-	1.40575	0.66255	-	-2.42755	0.414698	-	-1.77921	0.746013	-	-1.02222	0.955135
ENSG00000185056	-	-Inf	0.54842	-	-0.535453	1	-	-Inf	0.678584	-	-	-	-	-Inf	0.526901
ENSG00000117859	-	-0.0485599	0.367593	-	0.160742	0.000680197	-	-0.118236	0.016886	-	0.0939209	0.0883525	-	0.0405338	0.37521
ENSG00000163257	-	-0.0167614	0.808007	-	-0.0239999	0.76449	-	0.013884	0.855537	-	0.0095091	0.864886	-	-0.0120258	0.889494
ENSG00000111261	-	-0.424205	2.48586e-05	-	0.301294	0.000517735	-	-0.239306	0.00800357	-	0.489148	0.00042905	-	0.0600862	0.50815
ENSG00000196388	-	-0.102372	0.605063	-	0.0418696	0.945214	-	-0.0163912	0.974449	-	0.130987	0.560171	-	0.0235937	1
ENSG00000129680	-	0.0722199	0.265892	-	-0.228084	0.000587782	-	0.122368	0.0618234	-	-0.175107	0.00779904	-	-0.107662	0.107234
ENSG00000285991	-	-0.421761	0.982154	-	-0.488509	0.86427	-	0.101299	1	-	0.0347651	1	-	-0.389447	0.90155
ENSG00000148584	-	0.379366	1	-	-0.622146	1	-	2.00216	0.314094	-	1.00472	0.574835	-	1.37897	0.452393
ENSG00000135407	-	0.477969	0.157624	-	-0.133133	0.766614	-	0.397104	0.286049	-	-0.211536	0.488177	-	0.261953	0.484577
ENSG00000174007	-	0.0289756	0.807785	-	0.207188	0.228693	-	-0.042331	0.80001	-	0.138717	0.392486	-	0.16299	0.272602
ENSG00000214517	-	0.280042	3.87136e-05	-	0.00225064	1	-	0.13102	0.05103	-	-0.144034	0.0274948	-	0.131296	0.0600421
ENSG00000072121	-	-0.143147	0.0471858	-	0.372602	3.76928e-09	-	-0.1526	0.0124788	-	0.365917	5.31793e-08	-	0.21811	0.00174765
ENSG00000126259	-	Inf	0.559576	-	Inf	0.717218	-	-Inf	0.678584	-	-Inf	0.534582	-	-	-
ENSG00000120616	-	-0.206458	0.0512511	-	0.159721	0.109372	-	-0.149821	0.130597	-	0.219209	0.0328564	-	0.00796878	0.924524
ENSG00000180879	-	0.0659783	0.265688	-	0.189477	0.000515584	-	-0.0457107	0.389581	-	0.0806044	0.192674	-	0.141879	0.0111265
ENSG00000135940	-	0.109645	0.170674	-	0.15627	0.0406136	-	-0.0478012	0.497653	-	0.00175915	0.988303	-	0.106629	0.177391
ENSG00000134061	down	-1.0608	3.52055e-14	-	-0.978864	8.48934e-13	-	-0.293591	0.0800151	-	-0.208949	0.216056	down	-1.2744	1.18573e-19
ENSG00000027075	-	-0.55534	0.00254907	-	0.265804	0.111906	-	-0.446025	0.00541537	-	0.37776	0.0501737	-	-0.18221	0.261605
ENSG00000104728	-	-0.0589759	0.830065	-	-0.0693166	0.787409	-	-0.259224	0.371613	-	-0.266669	0.352512	-	-0.330331	0.229373
ENSG00000108479	-	-0.0481805	0.734204	-	0.427821	6.43504e-05	-	-0.185931	0.0686662	-	0.292816	0.00920345	-	0.239863	0.0273604
ENSG00000119669	-	-0.630555	7.13391e-15	-	-0.0818941	0.257011	-	-0.37158	6.3218e-05	-	0.179949	0.155223	-	-0.455297	1.74107e-06
ENSG00000137691	-	-	-	-	Inf	1	-	0.81716	1	-	Inf	0.764251	-	Inf	0.769966
ENSG00000168661	-	0.149159	0.365556	-	-0.124113	0.465512	-	0.103579	0.538139	-	-0.166868	0.299877	-	-0.0225361	0.901442
ENSG00000034677	-	0.0229334	0.762277	-	0.00142632	0.995634	-	-0.00105947	1	-	-0.0197085	0.774436	-	-0.0015222	0.971334
ENSG00000182986	-	0.0829326	0.24859	-	0.0680958	0.408512	-	0.0936063	0.161975	-	0.0815159	0.23042	-	0.159677	0.0588197
ENSG00000103495	-	-0.203564	0.370566	-	-0.100792	0.591888	-	-0.318893	0.133059	-	-0.213406	0.297003	-	-0.421649	0.0385825
ENSG00000145246	-	-0.175368	0.00916292	-	0.0473452	0.480821	-	-0.0560024	0.387706	-	0.169545	0.0114159	-	-0.0106066	0.868523
ENSG00000102904	-	-0.621037	0.228768	up	1.03126	0.00603623	-	-0.401323	0.2331	up	1.25387	0.00418495	-	0.627864	0.120509
ENSG00000026036	-	-0.865688	0.0483844	-	-0.49849	0.242924	-	-0.215433	0.601478	-	0.155403	0.680147	-	-0.715874	0.0684424
ENSG00000173621	-	0.0762734	0.569739	-	0.181154	0.124661	-	-0.291684	0.0137007	-	-0.183857	0.16463	-	-0.112534	0.380262
ENSG00000159267	-	-0.148283	0.0661623	-	0.00129871	0.993041	-	-0.0353936	0.683586	-	0.116921	0.14197	-	-0.0361324	0.657095
ENSG00000070495	-	0.224884	0.00430834	-	-0.30016	0.00038913	-	0.0867266	0.310556	-	-0.435559	4.15098e-07	-	-0.215344	0.0100237
ENSG00000139055	-	-0.63669	0.990264	-	-0.694073	1	-	1.66523	0.481768	-	1.61077	0.473393	-	0.970454	0.660145
ENSG00000160447	-	-0.284319	0.000510283	-	0.0663313	0.386917	-	0.104173	0.392919	-	0.457673	6.80792e-05	-	0.168614	0.127303
ENSG00000257335	-	-0.384551	0.988758	-	1.13749	0.533209	-	0.31454	0.841197	-	1.83918	0.274685	-	1.45108	0.399965
ENSG00000180113	-	-0.539139	0.281269	-	0.464047	0.222107	-	-0.494029	0.200044	-	0.511877	0.279175	-	-0.0317235	1
ENSG00000120437	-	0.50842	1.6642e-17	-	-0.245131	0.00140324	-	0.461232	9.38441e-21	-	-0.289447	5.33318e-10	-	0.214257	0.00499828
ENSG00000272636	-	Inf	1	-	Inf	1	-	-Inf	0.977551	-	-Inf	0.981133	-	-	-
ENSG00000121075	-	-0.25893	0.98105	-	-0.427928	0.882084	-	-0.41724	0.929743	-	-0.58457	0.792481	-	-0.846365	0.696093
ENSG00000131378	-	-0.149357	0.489621	-	-0.650666	0.00290277	-	0.478195	0.0315149	-	-0.0203385	0.902248	-	-0.174473	0.379682
ENSG00000134321	RSAD2 down	-2.36632	9.97788e-07	up	2.6599	1.86304e-49	-	-0.519698	7.69745e-07	up	4.50959	-	up	2.13854	3.1827e-82
ENSG00000265681	-	0.787782	0.135653	-	0.756604	0.146429	-	-0.442576	0.36471	-	-0.470952	0.349431	-	0.312724	0.678998
ENSG00000266028	-	-0.0892866	0.117822	-	0.0194937	0.727733	-	-0.0337869	0.519786	-	0.0778941	0.232076	-	-0.0162259	0.755504
ENSG00000140395	-	-0.115705	0.139152	-	0.0843921	0.244443	-	-0.0342983	0.577373	-	0.168639	0.00830264	-	0.0480997	0.491216
ENSG00000031691	-	0.0303178	0.772822	-	0.0905541	0.413114	-	-0.0188503	0.892839	-	0.0441776	0.69005	-	0.0697516	0.508458
ENSG00000122068	-	-0.0549919	0.288369	-	0.0895306	0.0346183	-	-0.0201869	0.638346	-	0.127091	0.01361	-	0.0674064	0.122157
ENSG00000112339	-	0.126092	0.0528593	-	-0.140389	0.012246	-	-0.00713496	0.908817	-	-0.270749	1.94457e-06	-	-0.149425	0.0104073
ENSG00000185347	-	0.204592	0.0578044	-	0.062645	0.519204	-	0.0624835	0.561115	-	-0.0765598	0.51284	-	0.12322	0.221614
ENSG00000171855	-	-	-	-	Inf	0.0579504	-	-0.670436	0.664192	-	Inf	0.15148	-	Inf	0.155111
ENSG00000178966	-	0.129276	0.231946	-	0.233289	0.00803291	-	0.00479719	0.969781	-	0.111518	0.245273	-	0.236193	0.00705203
ENSG00000130822	-	1.03696	0.124308	-	0.547992	0.440803	-	0.137368	0.881385	-	-0.348985	0.63824	-	0.683661	0.31274
ENSG00000147381	-	-Inf	0.996825	-	-Inf	0.999437	-	-	-	-	-	-	-	-Inf	0.977146
ENSG00000185610	-	-	-	-	Inf	0.514993	-	-Inf	0.471912	-	-	-	-	-	-
ENSG00000105849	-	0.267594	6.36912e-06	-	-0.209381	0.000716982	-	0.232966	0.000136763	-	-0.241147	3.6959e-05	-	0.021712	0.738831
ENSG00000058335	-	-0.0683455	0.857195	-	-0.0449606	0.902031	-	-0.0781197	0.97329	-	-0.0517574	0.976139	-	-0.12547	0.785896
ENSG00000170242	-	0.106152	0.0695033	-	0.0634135	0.256039	-	0.0100175	0.88063	-	-0.0298602	0.617737	-	0.0715944	0.213321
ENSG00000213199	-	-0.0855159	0.860489	-	0.600283	0.0610807	-	-0.0286007	0.941439	-	0.659965	0.128634	-	0.569846	0.186792
ENSG00000107643	-	0.0916947	0.230277	-	-0.0394399	0.635183	-	-0.131431	0.102057	-	-0.259774	0.00232176	-	-0.172785	0.0344136
ENSG00000162702	-	0.0831749	0.305995	-	0.0442396	0.559993	-	0.0410896	0.652848	-	0.00512597	0.916888	-	0.0834424	0.448264
ENSG00000108417	-	-	-	-	Inf	1	-	-Inf	0.977551	-	-	-	-	-	-
ENSG00000112531	-	-0.0654034	0.115945	-	-0.248914	4.1954e-09	-	0.0308256	0.48511	-	-0.149807	0.000903127	-	-0.220006	4.82605e-07
ENSG00000131943	-	-0.0307902	0.721596	-	-0.045368	0.59108	-	-0.0344843	0.662879	-	-0.0462997	0.576844	-	-0.0817731	0.31705
ENSG00000154803	-	0.0253716	0.738395	-	0.163757	0.0156671	-	-0.186662	0.00553262	-	-0.0453781	0.547001	-	-0.0248162	0.745145
ENSG00000168477	-	0.260854	0.790617	-	0.871479	0.181171	-	-0.603583	0.284388	-	0.00955108	1	-	0.265468	0.837074
ENSG00000100632	-	0.074993	0.351546	-	0.0139599	0.89056	-	-0.00236059	0.959521	-	-0.060529	0.426785	-	0.00984259	0.935451
ENSG00000224389	-	0.139174	1	-	-0.0512458	1	-	0.823109	0.480476	-	0.63503	0.610879	-	0.77022	0.482369
ENSG00000213401	-	0.189051	1	-	1.08964	0.999929	-	-1.1113	0.955247	-	-0.206257	1	-	-0.0222208	1
ENSG00000158234	-	-0.304235	0.0350074	-	-0.162946	0.266173	-	-0.0582566	0.685901	-	0.0856875	0.544357	-	-0.223289	0.172832
ENSG00000100319	-	0.418246	0.0641583	-	0.393189	0.0852167	-	-0.242623	0.276055	-	-0.264756	0.227943	-	0.148672	0.52639
ENSG00000166446	-	-0.122426	0.156293	-	-0.334126	8.03941e-05	-	-0.146687	0.176661	-	-0.355604	0.000940823	-	-0.482739	4.38197e-08
ENSG00000124406	-	-1.26439	0.652806	-	0.442311	0.815945	-	0.197752	0.93221	-	1.90726	0.19369	-	0.638347	0.612544
ENSG00000147614	-	-0.482873	0.589141	down	-2.35303	0.0370764	-	-2.15766	0.550687	down	-4.0242	0.0193041	down	-4.5117	0.00231208
ENSG00000153767	-	0.119627	0.23729	-	0.0922885	0.362734	-	0.104683	0.30117	-	0.0801468	0.446619	-	0.195028	0.0531436
ENSG00000196876	-	0.249274	0.0719287	-	-0.253134	0.103287	-	0.0806033	0.575973	-	-0.41895	0.00141393	-	-0.174618	0.210686
ENSG00000176401	-	0.00514879	1	-	-0.245982	0.377568	-	0.244551	0.374818	-	-0.00377327	1	-	-0.00350585	1
ENSG00000157181	-	0.370932	6.31756e-07	-	0.157067	0.0372582	-	0.111414	0.123539	-	-0.0996577	0.163191	-	0.266557	0.000344015
ENSG00000180817	-	0.0158675	0.715496	-	-0.225525	7.1812e-07	-	0.0664513	0.151908	-	-0.172083	0.000212306	-	-0.16096	0.000534036
ENSG00000091136	-	-0.0733275	0.0590477	-	0.0507573	0.148599	-	-0.00161862	0.98979	-	0.125264	0.00127623	-	0.0471994	0.194076
ENSG00000167414	-	-Inf	0.996825	-	-Inf	0.999437	-	-	-	-	-	-	-	-Inf	0.977146
ENSG00000183114	-	-Inf	0.712403	-	-Inf	0.714993	-	-	-	-	-	-	-	-Inf	0.680554
ENSG00000227507	-	-2.58947	0.419871	-	-Inf	0.271937	-	Inf	0.462222	-	2.10746	0.614585	-	-0.48607	0.932682
ENSG00000157017	-	-0.792345	0.60328	-	0.295553	0.798677	-	-0.517015	0.663288	-	0.573183	0.691715	-	-0.222674	0.954601
ENSG00000148926	-	0.214015	0.113973	-	0.202716	0.143224	-	-0.396268	0.00415465	-	-0.404809	0.00330249	-	-0.195392	0.1807
ENSG00000214360	-	1.50641	0.670601	-	-0.881586	1	-	-Inf	0.977551	-	-Inf	0.223656	-	-Inf	0.699153
ENSG00000143155	-	0.0349393	0.577178	-	-0.0347807	0.503297	-	0.0307106	0.566763	-	-0.0360992	0.546496	-	-0.00597352	0.89546
ENSG00000110675	-	-0.993608	0.0379815	-	-0.189704	0.667564	-	-0.162012	0.816527	-	0.644764	0.214892	-	-0.353941	0.439702
ENSG00000154122	-	0.0667579	0.388467	-	-0.243467	0.00187513	-	-0.112705	0.244779	-	-0.420192	1.21387e-07	-	-0.358169	7.50294e-06
ENSG00000104626	-	0.0126879	0.780788	-	-0.227459	3.28362e-06	-	-0.0653837	0.208578	-	-0.302722	2.2646e-09	-	-0.294738	5.84122e-09
ENSG00000162413	-	0.174391	0.000176634	-	-0.103967	0.0272317	-	-0.0509629	0.306098	-	-0.326526	8.88073e-12	-	-0.156853	0.0014224
ENSG00000053254	-	-0.114957	0.0971703	-	-0.217123	0.00229101	-	-0.0275549	0.683663	-	-0.126798	0.0865946	-	-0.24651	0.000507621
ENSG00000139343	-	-0.00877988	0.962153	-	-0.337833	0.0107204	-	0.191362	0.122197	-	-0.134697	0.174764	-	-0.14822	0.147004
ENSG00000148677	-	-0.208749	0.0107505	-	-0.32056	8.52719e-05	-	0.309511	0.000124342	-	0.200594	0.0122323	-	-0.0129465	0.899082
ENSG00000157456	-	-0.124775	0.0169741	-	0.368922	3.96767e-15	-	-0.136534	0.00258976	-	0.360006	9.07912e-13	-	0.230513	2.74973e-06
ENSG00000133104	-	-0.0140412	0.799484	-	0.10304	0.0365377	-	-0.093535	0.0575991	-	0.0263713	0.638553	-	0.00761112	0.867541
ENSG00000143373	-	0.0034972	0.988933	-	0.321111	0.00013303	-	0.015799	0.849836	-	0.336336	9.1311e-05	-	0.335061	0.000867534
ENSG00000106853	-	0.137551	0.095577	-	0.144011	0.298273	-	0.0965313	0.468813	-	0.10587	0.204558	-	0.238742	0.00346867
ENSG00000138109	-	1.6431	0.569261	-	1.83702	0.500243	-	-1.37142	0.557546	-	-1.17384	0.644211	-	0.463033	1
ENSG00000100156	-	-0.435024	0.657541	up	1.15271	0.0211504	-	-0.112457	0.808756	up	1.4779	0.00872249	up	1.03903	0.0408736
ENSG00000105982	-	-0.0928406	0.798729	-	-0.0319676	1	-	-0.273623	0.388286	-	-0.209593	0.564641	-	-0.307322	0.372119
ENSG00000063245	-	0.0272223	0.562464	-	-0.0273464	0.491467	-	-0.0103891	0.809609	-	-0.0620659	0.149064	-	-0.0396106	0.348782
ENSG00000175344	-	-0.83694	0.28336	-	-0.227426	0.734119	-	-0.388171	0.676776	-	0.224109	0.881922	-	-0.61752	0.389492
ENSG00000120333	-	0.0581306	0.524256	-	0.116957	0.171196	-	-0.0671263	0.426173	-	-0.00546322	0.983664	-	0.0479053	0.573738
ENSG00000040275	-	-0.173286	9.62864e-06	-	-0.211384	2.85397e-08	-	0.114816	0.00314165	-	0.0796018	0.0456457	-	-0.098511	0.0119095
ENSG00000250644	-	0.667102	0.671138	-	0.84306	0.55393	-	0.544288	0.623322	-	0.721806	0.514575	-	1.38344	0.220675
ENSG00000131979	-	0.0167364	0.866725	-	0.335777	0.0244474	-	0.0115497	0.909425	-	0.333169	0.0129093	-	0.345281	0.00815406
ENSG00000141293	-	-Inf	0.715308	-	-Inf	0.717966	-	-	-	-	-	-	-	-Inf	0.683258
ENSG00000089220	-	-0.0597067	0.136436	-	-0.142843	0.000282189	-	-0.013852	0.712046	-	-0.0940958	0.0242314	-	-0.158562	0.000104771
ENSG00000115350	-	-0.0257692	0.892372	-	-0.139869	0.281052	-	-0.0747612	0.557943	-	-0.186242	0.108174	-	-0.216695	0.0717462
ENSG00000022277	-	0.141509	0.222723	-	0.225943	0.00783434	-	-0.204927	0.00448576	-	-0.117721	0.254104	-	0.0190237	0.88959
ENSG00000048140	-	0.0425098	0.463848	-	0.0365349	0.48403	-	-0.0173761	0.711823	-	-0.0204888	0.725055	-	0.0172439	0.773246
ENSG00000197506	-	1.49788	0.288376	-	-2.14991	0.600709	-	-0.0827095	1	down	-3.72762	0.0496374	-	-2.23278	0.549308
ENSG00000074935	-	0.35421	0.00817036	-	0.371072	0.00409704	-	0.0881035	0.502347	-	0.107933	0.368502	-	0.457384	0.000356025
ENSG00000285010	-	-	-	-	Inf	1	-	-Inf	0.977551	-	-	-	-	-	-
ENSG00000178896	-	0.201828	0.383237	-	-0.0908295	0.651643	-	-0.041502	0.813643	-	-0.331207	0.0446834	-	-0.133947	0.49973
ENSG00000144712	-	-0.728375	0.000985483	-	0.323468	0.0895281	-	-0.2348	0.193326	-	0.820048	0.000136503	-	0.0867792	0.685668
ENSG00000240849	-	0.0121024	1	-	0.0997492	0.402913	-	0.0172454	0.903366	-	0.107926	0.307998	-	0.115261	0.328971
ENSG00000148344	-	-0.273249	0.797335	-	0.858162	0.255914	-	-0.520314	0.450414	-	0.616011	0.579061	-	0.336235	0.747435
ENSG00000067836	-	0.167091	0.852126	up	1.07242	0.00124855	-	-0.257526	0.438491	-	0.651128	0.174631	-	0.81247	0.126015
ENSG00000100564	-	0.199936	0.205558	-	0.00159859	1	-	0.0917449	0.546671	-	-0.103635	0.521809	-	0.0913767	0.550328
ENSG00000167257	-	-0.0507838	0.64773	-	0.044485	0.748038	-	0.036805	0.739962	-	0.13497	0.242418	-	0.0793986	0.517452
ENSG00000167470	-	-0.208474	0.0154315	-	-0.210134	0.00678932	-	-0.158969	0.00622915	-	-0.157777	0.0161208	-	-0.370975	4.41217e-06
ENSG00000001617	-	-0.191791	0.414475	-	0.521041	0.00300979	-	0.105827	0.52201	-	0.821405	3.0796e-06	-	0.62478	0.000321569
ENSG00000166415	-	-0.0626229	1	-	-Inf	0.54184	-	-	-	-	-Inf	0.516948	-	-Inf	0.514523
ENSG00000046653	-	-0.214622	0.168285	-	-0.6472	0.000213562	-	0.0855827	0.625782	-	-0.344257	0.0347293	-	-0.563639	0.000350212
ENSG00000163492	-	0.185246	1	-	0.490074	0.99935	-	-0.115235	1	-	0.196265	1	-	0.374998	1
ENSG00000205336	-	0.0802449	0.278451	-	-0.252716	3.63532e-06	-	-0.0295787	0.653786	-	-0.359647	2.099e-05	-	-0.28422	3.36781e-05
ENSG00000272674	-	-0.302781	0.0889963	-	-0.151048	0.357832	-	-0.101577	0.608061	-	0.0529375	0.79167	-	-0.25464	0.139659
ENSG00000083720	-	-0.178921	0.00183859	-	0.00557345	0.867883	-	-0.0128195	0.784068	-	0.174592	0.00208384	-	-0.00909672	0.897952
ENSG00000120328	-	-0.683728	0.239625	down	-1.07522	0.0249387	-	0.175477	0.783933	-	-0.212953	0.82545	-	-0.901781	0.0512203
ENSG00000134874	-	-0.0106236	0.892852	-	0.181464	0.0164806	-	0.0124278	0.887696	-	0.207348	0.00644954	-	0.191973	0.0116508
ENSG00000278705	-	Inf	0.736379	-	Inf	1	-	-Inf	0.977551	-	-Inf	0.700919	-	-	-
ENSG00000178741	-	0.0771686	0.344071	-	0.0589998	0.49427	-	-0.13133	0.0389139	-	-0.14669	0.0220232	-	-0.0741773	0.481473
ENSG00000258674	-	-0.175877	0.794617	-	0.0704026	0.943913	-	-0.0471626	0.984984	-	0.201955	0.740241	-	0.0214321	1
ENSG00000108587	-	0.022716	0.716888	-	0.00320402	0.962688	-	0.0899682	0.227442	-	0.0732827	0.22891	-	0.0911946	0.167495
ENSG00000103335	-	0.133473	0.0153122	-	-0.197753	5.30198e-06	-	-0.0090493	0.902372	-	-0.337435	5.53088e-08	-	-0.208782	3.4446e-06
ENSG00000235631	-	-1.90298	0.236328	-	-0.450258	0.782581	-	-0.849561	0.646189	-	0.606011	0.899309	-	-1.30163	0.369539
ENSG00000100918	down	-1.18201	2.69696e-07	-	0.710553	1.82147e-05	-	-0.320388	0.0558128	up	1.57494	3.1944e-10	-	0.388177	0.045872
ENSG00000128923	-	-0.386158	5.89808e-05	-	-0.252413	0.00672632	-	-0.26617	0.00620715	-	-0.129658	0.191545	-	-0.520502	4.64611e-08
ENSG00000147419	-	-0.0316143	0.72554	-	0.115336	0.236514	-	-0.0422321	0.52151	-	0.107589	0.132201	-	0.0711614	0.487872
ENSG00000135678	-	-Inf	0.721742	-	-Inf	0.724337	-	Inf	1	-	Inf	1	-	-1.1494	0.955502
ENSG00000164603	-	-0.259338	0.0117408	-	-0.00949344	0.897299	-	0.0659686	0.502563	-	0.318683	0.00181824	-	0.0545879	0.619231
ENSG00000167619	-	0.661812	0.592153	-	1.0486	0.283221	-	0.199381	0.854966	-	0.589475	0.472021	-	1.2463	0.212136
ENSG00000116288	-	-0.00478063	0.997791	-	0.0254946	0.603457	-	0.0304806	0.543321	-	0.0635622	0.379761	-	0.0541466	0.434107
ENSG00000136535	-	0.222122	0.931107	-	-1.59061	0.278696	-	1.84552	0.16036	-	0.0368901	1	-	0.254373	0.875666
ENSG00000183161	-	-0.359215	0.0690346	-	-0.0764232	0.709346	-	-0.041105	0.814378	-	0.244202	0.244615	-	-0.119558	0.572152
ENSG00000101276	-	Inf	0.534271	-	Inf	0.555303	-	-0.236161	1	-	-0.0531674	1	-	Inf	0.579401
ENSG00000167461	-	0.179478	0.0920995	-	-0.139108	0.186264	-	0.0638578	0.678332	-	-0.251871	0.0399294	-	-0.0770778	0.559428
ENSG00000107679	-	0.0304647	0.770155	-	-0.0812677	0.317248	-	-0.0495484	0.566682	-	-0.158384	0.0645834	-	-0.132669	0.109185
ENSG00000111834	-	0.726701	0.347359	-	-0.621483	0.567809	up	1.56911	0.0466009	-	0.223791	0.822573	-	0.945665	0.205833
ENSG00000146433	-	0.103353	0.0865786	-	0.0252894	0.659702	-	-0.0132194	0.828028	-	-0.0884749	0.14617	-	0.0100996	0.85056
ENSG00000163344	-	0.00977362	0.841956	-	-0.123267	0.159906	-	0.00139231	1	-	-0.128831	0.219015	-	-0.123775	0.153893
ENSG00000125503	-	-0.0753181	0.20395	-	0.0646522	0.238069	-	-0.0743106	0.178361	-	0.0685542	0.237547	-	-0.0115026	0.863505
ENSG00000145741	-	0.0461006	0.275337	-	-0.401391	4.69748e-23	-	0.057614	0.0986462	-	-0.386996	1.41299e-21	-	-0.345631	6.21975e-16
ENSG00000140374	-	0.222279	9.42662e-05	-	0.150017	0.00862587	-	-0.065468	0.245155	-	-0.134953	0.0153937	-	0.0826366	0.153429
ENSG00000236320	-	-0.982183	0.9926	-	1.9472	0.385598	-	-Inf	0.128825	-	-Inf	0.981133	-	-Inf	0.686035
ENSG00000185674	-	-0.100354	1	-	-0.671542	0.510414	-	0.341115	0.792697	-	-0.228527	0.792949	-	-0.332712	0.756845
ENSG00000125454	-	0.490636	0.000217472	-	-0.0946287	0.50369	-	0.222122	0.0934128	-	-0.360421	0.00303705	-	0.125642	0.342892
ENSG00000165813	-	-0.127079	0.0636127	-	0.043577	0.509692	-	-0.0753573	0.303836	-	0.0981491	0.138911	-	-0.0337216	0.660508
ENSG00000097021	-	0.168376	0.000661312	-	-0.271543	5.18772e-07	-	0.0452849	0.444289	-	-0.391783	2.24634e-14	-	-0.228163	0.000106379
ENSG00000144554	-	-0.0184104	0.80874	-	0.31159	4.28909e-08	-	-0.0412539	0.443644	-	0.291539	7.17048e-07	-	0.268367	0.000151239
ENSG00000160055	-	0.192423	0.466118	-	0.456241	0.385708	-	-0.162258	0.762077	-	0.104371	0.649537	-	0.29174	0.303231
ENSG00000033050	-	0.308715	0.00451582	-	-0.346306	0.000966523	-	0.260124	0.0122437	-	-0.392059	0.000781254	-	-0.0881241	0.388046
ENSG00000258429	-	-0.379804	0.387333	-	-0.161636	0.679134	-	0.37438	0.187634	-	0.595445	0.045451	-	0.211233	0.459338
ENSG00000118263	-	-0.1507	0.195757	-	-0.222888	0.0508521	-	-0.0248712	0.800753	-	-0.0940867	0.437649	-	-0.24973	0.011727
ENSG00000161203	-	-0.112788	0.000270335	-	0.135828	1.10019e-06	-	-0.0910018	0.00160197	-	0.160452	4.32653e-07	-	0.042926	0.157676
ENSG00000167889	-	-0.231649	0.0493935	-	-0.0964192	0.402739	-	-0.157112	0.171932	-	-0.0190958	0.867916	-	-0.255577	0.0261405
ENSG00000168427	-	-Inf	0.996825	-	0.206414	1	-	-Inf	0.977551	-	-	-	-	-Inf	0.977146
ENSG00000106066	-	-0.139617	0.101574	-	0.11797	0.143564	-	0.0694172	0.378262	-	0.329873	5.28688e-05	-	0.185429	0.0203649
ENSG00000169116	-	-0.395289	0.000720091	-	0.0391661	0.643016	-	-0.337732	0.000815355	-	0.0995049	0.402337	-	-0.300426	0.00457296
ENSG00000198105	-	-0.0625168	0.588987	-	-0.102489	0.472607	-	-0.128364	0.386848	-	-0.165495	0.143401	-	-0.23271	0.0382657
ENSG00000162777	-	-1.69817	0.51581	-	-0.329458	1	-	-0.872021	0.760835	-	0.497959	1	-	-1.20259	0.618685
ENSG00000113712	-	-0.00977209	0.789651	-	-0.033324	0.457226	-	-0.0821082	0.0498313	-	-0.102745	0.0206485	-	-0.117289	0.0193198
ENSG00000163602	-	0.080038	0.268084	-	-0.163704	0.0321034	-	0.0385713	0.612065	-	-0.202364	0.00635263	-	-0.127013	0.0961274
ENSG00000170684	-	0.223177	0.916964	-	0.80966	0.564397	-	-0.542096	0.736399	-	0.0464003	1	-	0.264445	0.920038
ENSG00000166260	-	0.000570109	0.996399	-	-0.205958	0.000378361	-	0.119166	0.0390635	-	-0.0845249	0.147412	-	-0.0887601	0.126832
ENSG00000165806	-	-0.170511	0.0193091	-	0.462444	6.11993e-12	-	-0.0974799	0.127645	-	0.538273	1.61899e-15	-	0.363062	2.96726e-08
ENSG00000095002	-	0.0803487	0.116142	-	-0.0102645	0.82453	-	0.069607	0.161264	-	-0.0182396	0.701793	-	0.057381	0.27118
ENSG00000108773	-	-0.0114214	0.886569	-	0.142693	0.036052	-	0.186298	0.0020842	-	0.343259	5.2756e-08	-	0.327085	1.87036e-07
ENSG00000108306	-	-0.00238007	0.976813	-	0.10207	0.356653	-	-0.17851	0.0948143	-	-0.0713113	0.527363	-	-0.0784269	0.471764
ENSG00000215271	-	-0.147	0.638021	-	0.174353	0.372829	-	0.0664472	0.734188	-	0.390487	0.0865693	-	0.239066	0.24179
ENSG00000138030	-	0.145837	0.445538	-	-0.0047263	1	-	0.104386	0.516957	-	-0.0434422	0.78444	-	0.0975558	0.629659
ENSG00000133401	-	-0.602893	0.0300717	-	0.527707	0.00367588	-	-0.396361	0.00155387	-	0.737167	9.40644e-07	-	0.129636	0.531886
ENSG00000155858	-	-0.0782585	0.450801	-	-0.232996	0.0989802	-	0.0836779	0.57673	-	-0.0682062	0.463059	-	-0.15116	0.118137
ENSG00000148841	-	0.214857	0.0185023	-	-0.0878342	0.342686	-	0.0369023	0.730386	-	-0.262881	0.00309183	-	-0.052898	0.59071
ENSG00000178222	-	-	-	-	-	-	-	Inf	0.765741	-	Inf	0.764251	-	Inf	0.769966
ENSG00000106211	-	-0.119739	0.022135	-	0.313708	5.6323e-18	-	-0.226509	9.28569e-06	-	0.209851	0.00145806	-	0.0853124	0.0795021
ENSG00000261884	-	0.21286	0.689697	-	-0.544828	0.308978	-	0.639799	0.220799	-	-0.115338	0.790247	-	0.0932175	0.914395
ENSG00000176542	-	0.0306276	0.765615	-	0.0955574	0.40156	-	-0.170895	0.121371	-	-0.103284	0.351492	-	-0.07731	0.494797
ENSG00000133657	-	0.294363	4.5309e-14	-	-0.0511563	0.168998	-	0.0284551	0.477242	-	-0.31422	1.52498e-15	-	-0.024645	0.538484
ENSG00000139719	-	0.00372771	0.934347	-	-0.100464	0.45897	-	0.0706963	0.60787	-	-0.0307377	0.759024	-	-0.0316746	0.808894
ENSG00000168939	-	0.0345206	0.921444	-	0.550961	0.00699669	-	-0.241969	0.195283	-	0.277443	0.187414	-	0.307088	0.154414
ENSG00000154845	-	-0.0617575	0.10612	-	-0.240211	7.42943e-11	-	-0.00870977	0.832862	-	-0.184349	2.98753e-06	-	-0.250853	1.11031e-10
ENSG00000119787	-	-0.0650952	0.255475	-	-0.0999713	0.0689889	-	-0.0129158	0.81607	-	-0.0449873	0.414141	-	-0.114836	0.0396271
ENSG00000181915	-	0.140819	0.091575	-	-0.107937	0.202311	-	0.102089	0.268756	-	-0.143844	0.076595	-	-0.00777823	0.92331
ENSG00000180098	-	0.0574778	0.536276	-	-0.00996046	0.926803	-	-0.0245215	0.77409	-	-0.0890536	0.323306	-	-0.0363004	0.684527
ENSG00000175262	-	-Inf	0.256864	-	0.00364655	1	-	0.561691	0.837965	-	Inf	0.156156	-	0.564276	0.839906
ENSG00000152207	-	Inf	0.74782	-	Inf	1	-	-Inf	0.977551	-	-Inf	0.71177	-	-	-
ENSG00000188611	-	-0.00340514	1	-	-0.502868	0.853511	-	-Inf	0.318136	-	-Inf	0.162974	-	-Inf	0.156878
ENSG00000134371	-	-0.022908	0.647384	-	-0.147987	0.00365963	-	0.0914923	0.0764798	-	-0.0306687	0.548969	-	-0.058348	0.245915
ENSG00000138175	-	-0.0483381	0.603704	-	-0.0877693	0.318211	-	-0.108459	0.186675	-	-0.145011	0.0788561	-	-0.198079	0.068695
ENSG00000262209	-	-0.36208	0.0572784	-	-0.46047	0.0230298	-	-0.527105	0.0211653	-	-0.622517	0.00819921	-	-0.989661	6.5297e-06
ENSG00000156515	-	0.0116589	0.74383	-	-0.176104	2.15311e-05	-	-0.0364318	0.39974	-	-0.221389	2.90341e-07	-	-0.214479	7.40151e-07
ENSG00000160285	-	-0.0538838	0.169772	-	-0.68037	3.89465e-69	-	0.234832	8.4777e-09	-	-0.3888	3.02433e-22	-	-0.447427	1.54357e-29
ENSG00000135446	-	0.00904858	0.861952	-	-0.157564	0.00385363	-	0.101833	0.0631011	-	-0.0619084	0.248404	-	-0.0575713	0.286742
ENSG00000129245	-	0.185125	0.0282771	-	0.00385466	0.95762	-	0.13961	0.0216598	-	-0.0388036	0.597224	-	0.141632	0.0130917
ENSG00000114948	-	0.124812	0.634336	-	0.112419	0.634436	-	0.0244788	0.969368	-	0.015056	0.959548	-	0.135094	0.582648
ENSG00000169762	-	0.326896	0.0047967	-	0.198734	0.0957539	-	-0.0417339	0.74168	-	-0.16714	0.233757	-	0.155105	0.282517
ENSG00000167291	-	-0.19275	0.00467862	-	0.209062	0.000975763	-	-0.00121227	0.998728	-	0.40343	6.75877e-10	-	0.205931	0.00115557
ENSG00000173540	-	0.122563	0.210971	-	0.0989782	0.28312	-	-0.0919525	0.313037	-	-0.112665	0.25045	-	0.00503799	0.954447
ENSG00000175602	-	0.0061749	0.888937	-	0.0813693	0.253379	-	-0.0865911	0.229066	-	-0.00850673	0.860709	-	-0.00703963	0.923487
ENSG00000111331	OAS3 down	-1.5379	1.59655e-09	up	1.52506	2.79131e-29	-	-0.270792	0.00274372	up	2.7951	1.17035e-164	up	1.25247	2.31646e-24
ENSG00000177380	-	-0.0479101	0.806134	-	0.522751	0.000318341	-	0.0205832	0.89721	-	0.594084	4.59514e-05	-	0.541542	0.00016002
ENSG00000148735	-	0.094113	0.842502	-	-0.49934	0.0963771	-	0.00799173	1	-	-0.582441	0.127045	-	-0.493296	0.093146
ENSG00000166165	-	-0.389184	3.50905e-20	-	0.152621	9.00676e-06	-	-0.323649	2.51291e-20	-	0.221035	9.50767e-05	-	-0.172946	3.0587e-06
ENSG00000134824	-	-0.533885	5.22466e-17	-	-0.288146	2.53138e-06	-	-0.0796928	0.209947	-	0.169041	0.0432055	-	-0.369707	2.93314e-09
ENSG00000157514	-	0.0927658	0.668615	-	0.432325	0.00818509	-	0.0831413	0.57019	-	0.425607	0.00910364	-	0.513525	0.00117927
ENSG00000155792	-	-0.609147	0.427923	-	0.434422	0.434898	-	-0.804617	0.163296	-	0.241687	0.817712	-	-0.37161	0.613031
ENSG00000179902	-	Inf	0.726947	-	-	-	-	Inf	0.55793	-	0.374197	1	-	Inf	0.563704
ENSG00000141098	-	0.0391415	0.675809	-	-0.243923	0.00185521	-	0.0798148	0.324076	-	-0.200281	0.0114182	-	-0.165964	0.0303687
ENSG00000173535	-	0.0178174	1	-	-0.0966208	1	-	0.895701	1	-	0.785061	1	-	0.79616	1
ENSG00000256162	-	3.33566	0.144803	-	2.93538	0.268653	-	-0.403642	0.900259	-	-0.799766	0.586053	-	2.53038	0.417106
ENSG00000085514	-	-0.333261	0.688561	-	-0.498555	0.511595	-	-0.549162	0.597875	-	-0.712233	0.431467	-	-1.04956	0.227769
ENSG00000160305	-	-0.00725492	0.957687	-	-0.103681	0.142728	-	0.0379376	0.58718	-	-0.0556804	0.415877	-	-0.0676387	0.344015
ENSG00000114541	down	-1.31318	0.0412878	-	0.616072	0.222104	-	-0.507549	0.282371	up	1.42559	0.0225685	-	0.106862	0.908262
ENSG00000119844	-	0.108385	0.172545	-	0.16727	0.0365783	-	-0.0315406	0.691051	-	0.0301495	0.738517	-	0.133808	0.0951702
ENSG00000153802	-	0.67255	0.848815	-	-0.729045	1	-	0.495721	1	-	-0.902166	0.778772	-	-0.233321	1
ENSG00000130762	-	-0.119939	0.555843	-	-0.268685	0.206103	-	0.1268	0.564683	-	-0.019105	0.962871	-	-0.14391	0.484803
ENSG00000250423	-	-	-	-	Inf	0.555303	-	-Inf	0.530451	-	-	-	-	-	-
ENSG00000090863	-	-0.150616	0.0020327	-	0.151152	0.00182792	-	-0.117074	0.00810745	-	0.187486	8.99983e-05	-	0.0321222	0.455836
ENSG00000263002	-	0.113236	0.265799	-	-0.0289208	0.815714	-	0.0563477	0.604191	-	-0.0829413	0.406679	-	0.0255956	0.805899
ENSG00000088305	-	0.00227413	1	-	0.419848	0.000105571	-	0.0664236	0.466874	-	0.486759	3.26095e-06	-	0.4842	3.77212e-06
ENSG00000128973	-	0.0641201	0.453444	-	-0.116298	0.187323	-	0.17662	0.0392397	-	-0.000983703	0.978701	-	0.0583461	0.502348
ENSG00000141367	-	-0.0434592	0.151565	-	-0.144637	1.95604e-07	-	-0.0930276	0.00111282	-	-0.191357	7.20248e-10	-	-0.239568	5.26117e-15
ENSG00000131437	-	-0.00500766	0.891742	-	-0.0927129	0.195962	-	-0.015766	0.826578	-	-0.100573	0.186941	-	-0.110467	0.123448
ENSG00000065717	-	-0.0976737	0.901215	-	0.248416	0.695453	-	0.325685	0.455126	-	0.674121	0.161823	-	0.571546	0.233092
ENSG00000109046	-	-0.083823	0.0579781	-	0.074158	0.0961205	-	-0.0348211	0.420251	-	0.126039	0.00547545	-	0.0374425	0.431468
ENSG00000140990	-	0.0576818	0.429042	-	-0.0598384	0.391304	-	0.123317	0.0807478	-	0.0086499	0.938333	-	0.0615619	0.412256
ENSG00000177200	-	-0.144493	0.000466579	-	-0.131935	0.000456188	-	-0.0989392	0.0551682	-	-0.0836056	0.112436	-	-0.232832	0.000200513
ENSG00000087266	-	0.108638	0.379958	-	0.303117	0.00153589	-	0.0752861	0.396513	-	0.27273	0.00300416	-	0.376489	3.03893e-07
ENSG00000184828	-	-0.0269494	1	-	-0.655924	1	-	-0.0827095	1	-	-0.708605	0.952978	-	-0.739242	0.940801
ENSG00000198380	-	0.00726988	0.870524	-	0.0878594	0.0857177	-	-0.0363544	0.46283	-	0.0470277	0.495996	-	0.0496539	0.381959
ENSG00000130958	-	-0.0811988	0.765146	-	0.283463	0.367716	-	0.247125	0.464733	-	0.615055	0.0808106	-	0.529202	0.177249
ENSG00000174015	-	Inf	0.726947	-	-	-	-	Inf	0.762713	-	-0.202454	1	-	Inf	0.766827
ENSG00000171302	-	-0.113309	0.0223784	-	-0.0486535	0.311373	-	-0.0120063	0.822714	-	0.0554863	0.256676	-	-0.0625867	0.21324
ENSG00000086065	-	0.0211944	0.720803	-	0.395134	1.04692e-17	-	-0.108104	0.0145267	-	0.268714	1.96766e-08	-	0.28514	3.33242e-09
ENSG00000185624	-	-0.0803245	0.0147851	-	0.076927	0.0121812	-	-0.0735153	0.0183647	-	0.0865996	0.0109595	-	0.00151542	0.973916
ENSG00000169551	-	1.20619	0.307327	-	-0.346791	0.873623	-	-1.82639	0.459607	down	-3.37648	0.0406383	-	-2.17715	0.281509
ENSG00000101577	-	-0.0483845	0.501483	-	0.317991	2.36903e-06	-	-0.068992	0.28119	-	0.300277	1.33963e-05	-	0.247101	0.000308008
ENSG00000185880	-	-0.439175	7.92932e-07	-	0.830195	7.45811e-31	-	-0.218521	0.000808976	up	1.05371	3.48598e-40	-	0.609819	2.75076e-16
ENSG00000103089	-	-	-	-	Inf	0.177456	-	-1.14502	0.617062	-	Inf	0.574255	-	Inf	0.579846
ENSG00000177105	-	0.0972779	0.18825	-	-0.291271	8.62055e-05	-	0.0754214	0.305734	-	-0.31035	0.000204468	-	-0.217848	0.00330468
ENSG00000139180	-	0.378636	0.293612	-	0.0535692	0.963783	-	0.150067	0.653393	-	-0.17178	0.594441	-	0.20196	0.636131
ENSG00000244219	-	0.630184	0.507111	-	1.13368	0.211459	-	-0.755858	0.371003	-	-0.249938	0.793874	-	0.376504	0.756946
ENSG00000132846	-	-0.162489	0.101714	-	-0.00823415	0.971401	-	0.0026295	1	-	0.159764	0.101492	-	-0.00744494	0.950448
ENSG00000197483	-	0.121987	0.559901	-	0.121414	0.525667	-	-0.166847	0.326234	-	-0.164387	0.36225	-	-0.0470296	0.823374
ENSG00000179562	-	0.133633	0.0534121	-	0.0180471	0.796072	-	0.0255097	0.721904	-	-0.0871929	0.291882	-	0.0416609	0.586947
ENSG00000214711	-	Inf	0.74782	-	-	-	up	Inf	0.00561344	up	3.11638	0.0460125	up	Inf	0.00604422
ENSG00000150471	-	-0.790148	0.00229923	-	-0.854012	0.00125328	-	-0.0752825	0.810553	-	-0.1362	0.690671	-	-0.931041	0.000344972
ENSG00000095574	-	0.194613	0.113827	-	-0.12405	0.327807	-	0.220712	0.0826416	-	-0.0951677	0.423237	-	0.0947731	0.450383
ENSG00000183389	-	-	-	-	Inf	1	-	-Inf	0.977551	-	-	-	-	-	-
ENSG00000169359	-	-0.0878424	0.494807	-	-0.0820493	0.499045	-	-0.195769	0.20251	-	-0.18722	0.17696	-	-0.279741	0.0565277
ENSG00000102302	-	0.160888	0.205647	-	0.294892	0.0212947	-	0.155812	0.187388	-	0.292604	0.0184781	-	0.448763	0.000283468
ENSG00000124635	-	-0.498242	0.0721415	-	0.0710367	0.768653	-	-0.52448	0.0435929	-	0.0476457	0.883312	-	-0.455272	0.094651
ENSG00000073282	-	0.0231844	1	-	-0.345052	0.822917	-	0.546945	0.597941	-	0.181627	0.902769	-	0.19969	0.852203
ENSG00000116774	-	0.12821	1	-	0.620001	0.852474	-	-Inf	0.150292	-	-Inf	0.470058	-	-Inf	0.333335
ENSG00000164068	-	-0.143063	0.242867	-	0.194584	0.0312827	-	-0.143981	0.0752385	-	0.196462	0.0271544	-	0.048769	0.568376
ENSG00000119655	-	-0.0438522	0.379342	-	0.125104	0.0528065	-	-0.188233	0.000226528	-	-0.0163346	0.747653	-	-0.0649443	0.241225
ENSG00000105127	-	0.0838878	0.225126	-	-0.0761094	0.403948	-	0.0259564	0.705775	-	-0.131191	0.0439647	-	-0.05198	0.490785
ENSG00000136297	-	-	-	-	Inf	1	-	-Inf	0.977551	-	-	-	-	-	-
ENSG00000119523	-	0.119373	0.332063	-	-0.0101375	0.913584	-	-0.0817999	0.364716	-	-0.208376	0.0983124	-	-0.0938232	0.301596
ENSG00000155011	-	0.403121	1	-	-0.999829	1	-	-Inf	0.977551	-	-Inf	0.516948	-	-Inf	0.689446
ENSG00000127191	-	0.208907	0.0502852	-	-0.122258	0.187714	-	0.154482	0.085718	-	-0.17401	0.092686	-	0.0302125	0.738289
ENSG00000144445	-	0.00382416	0.952706	-	0.312246	0.0039915	-	-0.331825	0.00177291	-	-0.0206221	0.833295	-	-0.0215765	0.859858
ENSG00000153827	-	-0.0142939	0.691387	-	0.10933	0.00739335	-	-0.114775	0.0030009	-	0.0116884	0.775179	-	-0.00738958	0.817195
ENSG00000170364	-	-0.288415	0.0659094	-	0.102405	0.55782	-	0.121462	0.385218	-	0.515124	0.000579359	-	0.221828	0.129926
ENSG00000114349	-	-	-	-	Inf	1	-	0.75206	1	-	Inf	0.762381	-	Inf	0.767969
ENSG00000249853	-	0.0661261	0.864754	-	-0.562889	0.100376	-	0.268643	0.453586	-	-0.357515	0.413046	-	-0.296367	0.372418
ENSG00000136813	-	0.128964	0.00462694	-	-0.0905403	0.0435033	-	-0.035637	0.423256	-	-0.252269	4.21778e-08	-	-0.128065	0.00545095
ENSG00000162069	-	-	-	-	-	-	-	Inf	0.762713	-	Inf	0.761269	-	Inf	0.766827
ENSG00000124702	-	0.0836816	0.235912	-	0.0266943	0.710976	-	0.0746424	0.267947	-	0.0204089	0.768227	-	0.0993384	0.192337
ENSG00000030582	-	-0.114043	0.00364018	-	0.329881	3.36e-20	-	-0.129688	0.000290338	-	0.3171	3.62203e-16	-	0.198269	1.8563e-07
ENSG00000153029	-	-0.295199	0.00614831	-	0.724439	5.39566e-17	-	-0.135258	0.0846209	-	0.887407	8.41804e-22	-	0.587294	2.61626e-11
ENSG00000138668	-	0.00641776	0.907251	-	-0.332445	3.54375e-11	-	0.0770502	0.0449383	-	-0.258921	4.54247e-11	-	-0.257245	1.91346e-08
ENSG00000198756	-	-0.599101	2.42247e-10	-	-0.0469784	0.644396	-	-0.221234	0.0384854	-	0.333862	0.000568911	-	-0.270041	0.00254318
ENSG00000250317	-	0.298668	0.0236746	-	0.220814	0.203261	-	0.0467006	0.824679	-	-0.0282797	0.83171	-	0.26577	0.0411493
ENSG00000196459	-	0.34019	0.0132717	-	0.0523592	0.754933	-	-0.165018	0.263642	-	-0.450217	0.000978914	-	-0.11464	0.434133
ENSG00000185201	-	-0.645292	0.00926686	-	0.923926	9.37059e-07	-	-0.0401966	0.826533	up	1.53201	1.41398e-08	-	0.881885	0.000153539
ENSG00000100379	-	-0.0111749	0.970734	-	0.0550269	0.616888	-	0.0438283	0.775128	-	0.112974	0.463982	-	0.0970952	0.483363
ENSG00000168056	-	-0.757519	1.74366e-12	-	0.35641	1.59375e-08	-	-0.435221	5.027e-19	-	0.68161	8.16018e-22	-	-0.0808051	0.27948
ENSG00000068079	-	-0.859962	8.7954e-08	up	1.67323	1.20014e-58	-	-0.373966	2.55941e-05	up	2.16208	2.27705e-63	up	1.29745	6.98564e-25
ENSG00000127415	-	0.0987365	0.613269	-	0.655251	0.000100989	-	-0.0549124	0.790284	-	0.504368	0.0449042	-	0.598472	0.0157277
ENSG00000135211	-	-0.0479656	0.670342	-	0.108797	0.385079	-	-0.228949	0.0569818	-	-0.0693057	0.609661	-	-0.122062	0.317181
ENSG00000198780	-	-0.168611	0.239276	-	-0.0874845	0.443227	-	0.0442323	0.669195	-	0.128306	0.246137	-	-0.0450162	0.72737
ENSG00000135932	-	0.066785	0.269828	-	-0.0666603	0.246015	-	0.0614508	0.290881	-	-0.0691539	0.237691	-	-0.00713757	0.885028
ENSG00000144426	-	-0.370321	0.0415613	-	-0.189498	0.235286	-	-0.0729633	0.586088	-	0.110931	0.398427	-	-0.264472	0.102485
ENSG00000164182	-	0.198634	0.0167952	-	-0.237574	0.00875023	-	0.135966	0.130804	-	-0.297408	0.000401862	-	-0.103463	0.246875
ENSG00000169126	-	0.112812	0.728826	-	0.207654	0.462728	-	0.329325	0.141776	-	0.42696	0.0632138	-	0.535009	0.0264124
ENSG00000172014	-	1.0269	0.685245	-	-1.59779	0.782068	-	1.83908	0.66309	-	-0.785048	0.745931	-	0.238878	1
ENSG00000187741	-	0.178611	0.0192393	-	0.129257	0.0802212	-	0.00457804	0.970839	-	-0.0419295	0.596404	-	0.131911	0.0762293
ENSG00000156097	-	-0.651024	0.680051	-	-0.503745	0.697284	-	0.942959	0.335133	-	1.09094	0.32861	-	0.43614	0.664698
ENSG00000158008	-	2.01782	0.67179	-	1.50798	0.783328	-	0.617888	0.914347	-	0.111152	1	-	2.12249	0.525696
ENSG00000123472	-	-0.232917	0.000532463	-	-0.073439	0.264071	-	0.201635	0.0014524	-	0.364003	2.76847e-08	-	0.126276	0.0525173
ENSG00000169682	-	-0.244398	0.765003	-	-0.10437	0.876962	-	-0.258886	0.707453	-	-0.116512	0.870591	-	-0.366054	0.605236
ENSG00000032742	-	-0.0860681	0.541859	-	0.211181	0.143382	-	-0.0125216	0.978843	-	0.287675	0.0358923	-	0.196727	0.154767
ENSG00000137486	-	0.227733	0.49154	-	-0.0738423	0.804932	-	0.443984	0.141015	-	0.145159	0.669162	-	0.368209	0.249181
ENSG00000132825	-	-0.110717	0.701908	-	0.347261	0.171894	-	-0.185971	0.450427	-	0.274752	0.295654	-	0.159243	0.546767
ENSG00000283644	-	2.36277	0.48698	-	-Inf	0.999437	-	-	-	-	-Inf	0.238372	-	-Inf	0.977146
ENSG00000157077	-	0.0219405	0.881079	-	-0.171082	0.066993	-	0.105495	0.259435	-	-0.0847055	0.393129	-	-0.0676381	0.493796
ENSG00000135409	-	-Inf	0.996825	-	-Inf	0.999437	-	Inf	0.764218	-	Inf	0.762751	-	0.791515	1
ENSG00000262246	-	0.0618387	0.998659	-	0.363128	0.503941	-	-0.226894	0.663535	-	0.0772066	0.892408	-	0.134184	0.85124
ENSG00000183421	-	-1.88592	0.0757166	-	-0.244016	0.850514	-	-0.0123476	1	-	1.63272	0.122004	-	-0.258765	0.819575
ENSG00000198356	-	-0.0633568	0.339295	-	0.0421274	0.574197	-	-0.131086	0.0331654	-	-0.0227961	0.602236	-	-0.0908599	0.0807772
ENSG00000179603	-	-0.0196194	1	-	-Inf	0.727575	-	-	-	-	-Inf	0.70146	-	-Inf	0.692394
ENSG00000286905	-	3.50274	0.0640144	-	2.49264	0.350868	-	-2.75109	0.303893	down	-3.75769	0.0487764	-	-0.25849	1
ENSG00000100852	-	-0.0971812	0.137207	-	-0.218848	0.000647201	-	-0.0767398	0.434899	-	-0.19562	0.043245	-	-0.297506	0.00014673
ENSG00000142444	-	0.181215	0.0598081	-	0.0249433	0.894172	-	-0.122853	0.416854	-	-0.276416	0.00418077	-	-0.099966	0.322957
ENSG00000108349	-	0.0702628	0.123849	-	0.00646888	0.890995	-	0.0128095	0.794377	-	-0.0481599	0.320809	-	0.0173134	0.660786
ENSG00000177119	-	0.131502	0.0102701	-	-0.134882	0.011289	-	-0.0312901	0.563723	-	-0.294889	2.60116e-08	-	-0.168133	0.00198881
ENSG00000179886	-	0.114283	0.488137	-	-0.320149	0.0356874	-	0.117567	0.460713	-	-0.313749	0.036756	-	-0.204354	0.162841
ENSG00000134242	-	0.208664	1	-	0.429689	0.917354	-	-1.23042	0.621555	-	-1.0071	0.561616	-	-0.803834	0.65091
ENSG00000147443	-	-Inf	0.718292	-	-Inf	0.721022	-	Inf	1	-	Inf	1	-	-1.18196	0.955651
ENSG00000126461	-	0.0374474	0.469745	-	0.089282	0.0752979	-	0.098084	0.0670916	-	0.152787	0.003845	-	0.185419	0.00237213
ENSG00000188452	-	Inf	0.559576	-	Inf	1	-	-Inf	0.977551	-	-Inf	0.534582	-	-	-
ENSG00000120256	-	0.198565	0.522586	-	-0.293289	0.50506	-	0.137234	0.798384	-	-0.351948	0.371284	-	-0.15801	0.736921
ENSG00000166888	-	1.20004	0.461192	-	0.854915	0.63005	-	0.600289	0.667251	-	0.258359	0.852982	-	1.45255	0.339086
ENSG00000163617	-	-0.0146234	0.980434	-	0.49537	0.0547192	-	-0.34492	0.166642	-	0.167818	0.54136	-	0.148326	0.648757
ENSG00000111816	-	-0.809972	0.204545	-	0.25932	0.508347	-	-0.142303	0.660285	-	0.929147	0.011509	-	0.114665	0.793495
ENSG00000183246	-	-1.97999	0.596299	-	-0.411632	1	-	0.199988	1	-	1.77251	0.657039	-	-0.213919	1
ENSG00000125037	-	0.196865	0.000515621	-	0.236289	0.00101501	-	-0.138006	0.0355427	-	-0.0956778	0.0821718	-	0.0964452	0.100663
ENSG00000117153	-	-0.0938762	0.225533	-	0.432897	1.48766e-09	-	-0.1782	0.00889565	-	0.351452	2.29689e-06	-	0.252782	0.000594769
ENSG00000167580	-	-2.29521	0.193551	-	-1.02371	0.530545	-	0.320791	0.959256	-	1.59539	0.474858	-	-0.705682	0.664938
ENSG00000117394	-	-0.373077	8.22318e-22	-	-0.213737	3.84906e-09	-	-0.237447	6.10606e-10	-	-0.0752894	0.0620071	-	-0.453124	5.98838e-31
ENSG00000185670	-	-0.582789	0.107118	-	-0.0637677	0.834291	-	0.084705	0.773198	-	0.606974	0.0972358	-	0.0191859	0.977
ENSG00000125450	-	0.0656305	0.266719	-	0.0201714	0.79745	-	-0.0548983	0.450535	-	-0.0974842	0.0863645	-	-0.0366533	0.527789
ENSG00000189325	-	-	-	-	-	-	-	Inf	1	-	Inf	1	-	Inf	1
ENSG00000170836	-	-0.0100808	0.932217	-	-0.0486633	0.613933	-	0.0207372	0.826883	-	-0.0149987	0.879374	-	-0.0299023	0.776742
ENSG00000235750	-	0.931871	0.036212	-	-0.171667	0.793449	-	0.300791	0.590614	-	-0.799199	0.0611068	-	0.127535	0.843919
ENSG00000144550	-	-1.57399	0.453983	-	0.451151	0.789251	-	-0.21119	0.980951	-	1.81527	0.448445	-	0.238019	0.920497
ENSG00000186834	-	-0.121756	0.00369165	-	-0.0176544	0.744038	-	-0.073478	0.0885762	-	0.0335048	0.427614	-	-0.0930034	0.0272431
ENSG00000171951	-	0.629762	0.0221596	-	0.654471	0.0342095	-	-0.264819	0.327018	-	-0.237181	0.38131	-	0.387684	0.161077
ENSG00000075234	-	-0.153473	0.128323	-	-0.0421377	0.7633	-	0.127409	0.281869	-	0.241582	0.0110366	-	0.0833928	0.346913
ENSG00000266967	-	0.130961	0.871099	-	-0.162613	0.765017	-	0.734979	0.0870265	-	0.444467	0.263766	-	0.570382	0.185956
ENSG00000111845	-	0.276799	0.00887524	-	-0.217475	0.00788491	-	0.326416	0.00257258	-	-0.164956	0.163618	-	0.107029	0.354275
ENSG00000106633	-	-0.864929	0.704386	-	0.85188	0.491655	-	0.123664	0.970846	-	1.84343	0.156201	-	0.973719	0.392654
ENSG00000104886	-	-0.106293	0.174318	-	-0.316559	8.11164e-05	-	0.00938134	0.945088	-	-0.197986	0.0146028	-	-0.308975	9.69289e-05
ENSG00000274588	-	-Inf	0.996825	-	-Inf	0.999437	-	-	-	-	-	-	-	-Inf	0.977146
ENSG00000057608	-	-0.135829	0.000128712	-	-0.144539	2.98681e-06	-	-0.0878419	0.00584337	-	-0.0937071	0.0104352	-	-0.234278	2.96001e-12
ENSG00000159348	-	0.208972	0.0146494	-	0.477616	8.95068e-10	-	-0.0777022	0.401225	-	0.193927	0.0491126	-	0.398078	0.000390333
ENSG00000129226	-	-0.5557	0.989936	-	-Inf	0.552045	-	Inf	0.761833	-	-0.206257	1	-	-0.766922	0.942084
ENSG00000109466	-	-0.0197525	0.819364	-	-0.031281	0.759472	-	-0.0179714	0.912626	-	-0.0267409	0.728482	-	-0.0511851	0.51804
ENSG00000196172	-	-0.37167	0.0157564	-	-0.103123	0.497508	-	0.0333311	0.82148	-	0.304866	0.0137508	-	-0.0717414	0.571753
ENSG00000127585	-	-0.370368	0.722362	-	-0.360762	0.749066	-	-0.259758	0.854873	-	-0.246545	0.886887	-	-0.621462	0.530022
ENSG00000172061	-	-1.72969	0.52631	-	-Inf	0.181989	-	-	-	-	-Inf	0.71177	-	-Inf	0.155621
ENSG00000185608	-	-0.0426837	0.650862	-	0.12391	0.224969	-	0.0646757	0.528721	-	0.234306	0.0175621	-	0.186801	0.0675784
ENSG00000065413	-	0.252056	0.0301494	-	0.0358293	0.75993	-	-0.335219	0.00621157	-	-0.548525	4.67596e-06	-	-0.301277	0.0168299
ENSG00000100055	-	Inf	0.726947	-	Inf	0.255706	-	-2.49362	0.413496	-	-1.23594	0.964602	-	Inf	1
ENSG00000161036	-	0.0711284	0.390859	-	-0.0447722	0.592481	-	0.00967322	0.942833	-	-0.10327	0.196812	-	-0.0369297	0.636718
ENSG00000185614	-	-0.259974	0.645264	-	0.758704	0.0720539	-	-0.370045	0.348497	-	0.651819	0.163503	-	0.387046	0.397686
ENSG00000102317	-	0.00268288	0.995613	-	-0.187288	4.47237e-05	-	0.0761139	0.0552893	-	-0.110999	0.00889748	-	-0.113055	0.030678
ENSG00000183044	-	0.225257	1	-	0.497418	0.861904	-	1.07979	0.334451	-	1.35399	0.251035	-	1.5738	0.194697
ENSG00000113312	-	0.168258	0.000815836	-	0.0460297	0.358436	-	0.00485726	0.922124	-	-0.114533	0.0216762	-	0.0489894	0.335296
ENSG00000162377	-	0.306578	2.0007e-06	-	-0.233963	0.000476064	-	0.225736	0.00067379	-	-0.311929	9.51415e-07	-	-0.0101463	0.862407
ENSG00000161010	-	0.21193	0.00338368	-	0.349311	6.39453e-08	-	-0.135893	0.030906	-	0.00437924	0.923814	-	0.211482	0.00140158
ENSG00000014641	-	-0.0835628	0.0617333	-	0.14515	0.000515196	-	-0.0197235	0.674083	-	0.211836	9.24087e-05	-	0.123553	0.0236885
ENSG00000184575	-	0.290655	2.06496e-11	-	0.00937059	0.872377	-	0.106332	0.0120771	-	-0.172056	5.94949e-05	-	0.113781	0.0168294
ENSG00000153113	-	0.0406647	0.38765	-	-0.276046	4.32594e-10	-	0.0666868	0.0833415	-	-0.247133	3.16421e-10	-	-0.211231	1.84074e-06
ENSG00000014138	-	0.0986765	0.644698	-	0.257789	0.244178	-	0.312533	0.142192	-	0.474405	0.029566	-	0.568417	0.00777575
ENSG00000135604	-	-0.292469	0.315149	-	-0.171291	0.566751	-	0.217484	0.416433	-	0.341263	0.208653	-	0.0442376	0.854228
ENSG00000198881	-	-0.520221	0.587581	-	-1.86143	0.0869413	-	1.83711	0.20814	-	0.498976	0.640189	-	-0.0254951	1
ENSG00000101230	-	0.050725	1	-	0.35071	0.629789	-	0.352369	0.563007	-	0.65523	0.266128	-	0.70081	0.255474
ENSG00000109103	-	0.309718	0.00952713	-	0.207658	0.0935909	-	0.142135	0.261599	-	0.0428505	0.742671	-	0.34792	0.0110746
ENSG00000123159	-	-0.081333	0.0478642	-	-0.237955	4.03425e-09	-	0.0291584	0.474161	-	-0.124595	0.00384177	-	-0.210693	5.45812e-07
ENSG00000115507	-	0.230434	0.485468	-	-0.112884	0.702921	-	0.533272	0.0810222	-	0.19269	0.441707	-	0.41811	0.13531
ENSG00000159882	-	0.0464596	0.815423	-	0.0775077	0.654435	-	-0.116699	0.490576	-	-0.0827685	0.654625	-	-0.0410787	0.829178
ENSG00000187840	-	0.211112	0.000446587	-	-0.198023	0.00175255	-	0.208371	0.0180152	-	-0.197863	0.012885	-	0.00841395	0.86637
ENSG00000101216	-	-0.162775	0.10985	-	-0.463569	8.43358e-06	-	0.0282114	0.786375	-	-0.269763	0.0110865	-	-0.437295	2.29204e-05
ENSG00000204220	-	0.120248	0.230474	-	0.26942	0.0065661	-	-0.0373521	0.688612	-	0.114655	0.260654	-	0.230189	0.0207617
ENSG00000170092	-	-0.174949	0.687045	-	0.0764979	0.9527	-	0.331323	0.402614	-	0.585658	0.156015	-	0.405791	0.350312
ENSG00000178538	-	0.287409	0.79719	-	-1.12329	0.324618	-	0.664364	0.629845	-	-0.742584	0.437723	-	-0.460083	0.681367
ENSG00000106628	-	0.0944854	0.0265158	-	-0.0691632	0.19596	-	0.153153	0.0028306	-	-0.00763745	0.863511	-	0.0820896	0.0532336
ENSG00000256053	-	0.0499443	0.7911	-	-0.237822	0.191257	-	-0.0623398	0.757494	-	-0.347394	0.0984573	-	-0.301896	0.0948404
ENSG00000148335	-	0.0912991	0.384846	-	-0.0900585	0.414902	-	0.105118	0.397589	-	-0.0733208	0.560043	-	0.013145	0.898908
ENSG00000120868	-	-0.00770251	0.925626	-	-0.0973911	0.253348	-	0.0980341	0.240144	-	0.0111809	0.889692	-	-0.00128418	0.996394
ENSG00000004534	-	0.0684336	0.262948	-	0.0446217	0.433549	-	0.00748215	0.908002	-	-0.0134771	0.857123	-	0.0501953	0.38755
ENSG00000111731	-	-0.00887069	0.894884	-	0.259155	0.0088477	-	-0.0729427	0.301341	-	0.198035	0.00631151	-	0.184342	0.0531783
ENSG00000170965	-	-Inf	0.54842	-	0.693826	0.835474	-	-0.144865	1	-	Inf	0.458576	-	0.545842	0.933458
ENSG00000172216	-	0.223429	0.0493108	-	0.36537	0.00111227	-	0.171666	0.326619	-	0.316483	0.0946609	-	0.535194	0.00253712
ENSG00000092201	-	0.0191078	0.60575	-	-0.0493405	0.153564	-	0.0993299	0.00560081	-	0.0337278	0.409337	-	0.0480805	0.220848
ENSG00000006453	-	-0.205119	0.356345	-	-0.0464409	0.839387	-	0.267169	0.223266	-	0.428908	0.0399002	-	0.219012	0.287476
ENSG00000144648	-	Inf	0.515029	-	Inf	0.173155	-	-0.46261	0.90912	-	0.524812	0.897606	-	Inf	0.29736
ENSG00000156509	-	3.38938	0.123655	-	2.43569	0.467847	-	1.23126	0.385575	-	0.28139	0.907391	-	3.66604	0.0659238
ENSG00000043355	-	-0.049536	0.893577	-	-0.483781	0.050092	-	0.226584	0.369573	-	-0.204818	0.372571	-	-0.259092	0.280897
ENSG00000106415	-	0.176767	0.203011	-	0.0935083	0.563081	-	0.0718213	0.636233	-	-0.00874994	0.950314	-	0.16323	0.354389
ENSG00000004848	-	0.80651	0.73921	-	1.20517	0.502575	-	-1.34189	0.424035	-	-0.939748	0.657875	-	-0.139585	1
ENSG00000237289	-	-	-	-	Inf	0.549914	-	-Inf	0.524116	-	-	-	-	-	-
ENSG00000148396	-	0.00171097	0.964124	-	0.102061	0.024026	-	-0.0485527	0.297912	-	0.0545947	0.23481	-	0.0515417	0.266341
ENSG00000114993	-	-0.167141	0.121963	-	0.190736	0.0550342	-	-0.0628058	0.503476	-	0.297918	0.00405219	-	0.126027	0.212963
ENSG00000203879	-	0.0571413	0.157737	-	-0.114787	0.00258549	-	0.0970158	0.0106932	-	-0.07204	0.0817064	-	-0.019684	0.637778
ENSG00000064545	-	0.181439	0.029939	-	0.117106	0.165439	-	0.0729514	0.363172	-	0.0115237	0.908555	-	0.188204	0.0230979
ENSG00000151692	-	-0.268389	0.00743179	-	-0.0294556	0.773446	-	-0.340603	0.000689873	-	-0.0987709	0.380257	-	-0.371995	0.000247103
ENSG00000180767	-	Inf	1	-	-	-	-	-	-	-	-Inf	0.981132	-	-	-
ENSG00000014123	-	-0.03632	0.613953	-	0.282289	3.71937e-05	-	-0.0904636	0.171305	-	0.231045	0.000914494	-	0.189863	0.0112903
ENSG00000138115	-	-0.169994	0.550683	up	1.03537	3.48762e-06	-	-0.114268	0.567411	up	1.09399	1.90816e-05	-	0.919049	0.000416307
ENSG00000154548	-	-0.373741	0.1363	-	-0.282087	0.28769	-	-0.349549	0.198197	-	-0.254668	0.410013	-	-0.633248	0.0162692
ENSG00000100285	-	-0.951942	0.567025	-	-1.87698	0.27969	-	1.44551	0.448439	-	0.522563	0.844291	-	-0.434062	0.772802
ENSG00000157510	-	-0.543949	0.0326128	-	-0.47332	0.0646953	-	0.229749	0.643685	-	0.303576	0.514961	-	-0.244972	0.544237
ENSG00000186462	-	0.930593	0.555151	-	0.498964	0.862813	-	0.946068	0.45162	-	0.516464	0.734263	-	1.44329	0.27699
ENSG00000106031	-	0.191733	0.86738	-	-0.0560298	1	-	0.433789	0.496855	-	0.189277	0.697506	-	0.375603	0.515599
ENSG00000005302	-	-0.169191	0.0359466	-	-0.114239	0.152487	-	0.000946734	1	-	0.0587383	0.470535	-	-0.115147	0.145169
ENSG00000021776	-	0.0368992	0.454624	-	0.0233272	0.62866	-	-0.0220917	0.664327	-	-0.0328604	0.521007	-	-0.000718476	0.989416
ENSG00000168993	-	-1.46406	0.241879	-	-1.24354	0.332583	-	-0.168399	1	-	0.0553955	1	-	-1.41431	0.262975
ENSG00000205710	-	-2.90242	0.200425	-	-Inf	0.0892174	-	Inf	0.21232	-	2.35104	0.403934	-	-0.557655	0.77408
ENSG00000123407	-	Inf	1	-	-	-	-	-	-	-	-Inf	0.981133	-	-	-
ENSG00000182752	-	-0.239425	0.226585	-	-0.690539	0.000542184	-	-0.0985038	0.658188	-	-0.546841	0.00689739	-	-0.790703	6.30758e-05
ENSG00000116990	-	-0.643231	0.635267	-	0.876222	0.417306	-	0.674388	0.37648	up	2.19773	0.013122	-	1.5484	0.0701153
ENSG00000172663	-	-0.000120546	0.992052	-	0.546168	0.000277738	-	-0.262693	0.0670937	-	0.286413	0.0570872	-	0.281471	0.0659185
ENSG00000112186	-	-0.070641	0.207066	-	-0.0766171	0.134155	-	-0.0740376	0.166068	-	-0.0772368	0.136957	-	-0.152551	0.00425106
ENSG00000164902	-	0.0187693	0.776567	-	-0.215742	9.62091e-05	-	0.0133356	0.801405	-	-0.218314	3.01004e-05	-	-0.2043	0.000373424
ENSG00000277972	-	0.217262	0.0274347	-	0.162783	0.139301	-	0.0956838	0.41029	-	0.0441256	0.671935	-	0.256604	0.00852929
ENSG00000132964	-	0.222596	0.0681096	-	-0.176594	0.186476	-	0.0356558	0.8008	-	-0.360579	0.00166424	-	-0.142708	0.172073
ENSG00000115750	-	0.123495	0.227376	-	0.0228891	0.812805	-	-0.122572	0.250676	-	-0.220522	0.0383688	-	-0.101662	0.428032
ENSG00000140320	-	0.00949897	0.827737	-	-0.148885	0.0433004	-	-0.012132	0.903561	-	-0.167741	0.0198642	-	-0.162968	0.029967
ENSG00000205795	-	-0.191681	0.666639	-	0.289415	0.445516	-	-0.392842	0.282506	-	0.0912223	0.868873	-	-0.105084	0.810459
ENSG00000148158	-	-0.0812314	0.296309	-	-0.0835562	0.275433	-	-0.142818	0.0665744	-	-0.142275	0.0732876	-	-0.228246	0.00342801
ENSG00000156804	-	-0.478358	1.97932e-20	-	0.0258377	0.46195	-	-0.109017	0.00285264	-	0.397984	7.3536e-22	-	-0.0850857	0.0341723
ENSG00000171777	-	-0.589466	0.870863	-	-1.68733	0.562498	-	-1.15481	0.955179	-	-2.24795	0.641581	-	-2.84293	0.397952
ENSG00000138190	-	0.0925297	0.214426	-	0.0342523	0.617393	-	0.015711	0.89091	-	-0.0396268	0.604437	-	0.0481466	0.5055
ENSG00000006007	-	0.12532	0.0632369	-	0.128166	0.051847	-	0.125128	0.0415434	-	0.130816	0.037397	-	0.251382	9.64478e-05
ENSG00000011426	-	-0.0158911	0.624581	-	-0.201191	8.58105e-12	-	0.0943293	0.00190689	-	-0.0881546	0.00604805	-	-0.108795	0.000640851
ENSG00000162438	-	-1.52923	0.413274	-	-Inf	0.122371	-	Inf	0.151672	-	1.08156	0.637141	-	-0.452217	0.775602
ENSG00000203805	-	0.0757782	0.692375	-	-0.233572	0.200917	-	0.103223	0.585017	-	-0.203276	0.251694	-	-0.132394	0.454845
ENSG00000163930	-	-0.000209882	0.927901	-	0.0351387	0.427047	-	-0.0469807	0.328826	-	-0.00882726	0.838489	-	-0.013758	0.854872
ENSG00000120733	-	-0.0970592	0.042769	-	0.00934166	0.873665	-	-0.00428676	0.98447	-	0.104909	0.0240387	-	0.00308427	0.89159
ENSG00000130812	-	-0.434698	0.987292	-	0.459422	0.99923	-	-0.528023	0.918341	-	0.368394	1	-	-0.0707118	1
ENSG00000256407	-	-0.0626229	1	-	1.68426	0.784761	-	-Inf	0.473166	-	-Inf	0.981132	-	-Inf	0.977146
ENSG00000189375	-	Inf	0.282765	-	-	-	-	-	-	-	-Inf	0.261363	-	-	-
ENSG00000109762	-	0.122377	0.253499	-	-0.218555	0.0518643	-	0.0664691	0.694934	-	-0.27176	0.0913159	-	-0.153856	0.254709
ENSG00000124449	-	Inf	0.411643	-	-	-	-	Inf	0.556089	-	-1.19698	0.737415	-	Inf	0.561827
ENSG00000105467	-	-	-	-	Inf	0.442363	-	-0.977674	0.812368	-	Inf	0.557374	-	Inf	0.563307
ENSG00000117501	-	Inf	0.726947	-	-	-	-	-	-	-	-Inf	0.692034	-	-	-
ENSG00000131591	-	0.32471	0.0238876	-	0.0175415	0.885817	-	0.164327	0.136768	-	-0.139964	0.22089	-	0.179816	0.102922
ENSG00000164850	-	0.0523639	0.6098	-	0.0479514	0.674091	-	-0.0965429	0.38544	-	-0.0981546	0.354164	-	-0.0505398	0.665457
ENSG00000116761	-	0.417638	0.012712	-	0.686094	9.01071e-06	-	-0.145571	0.29446	-	0.125846	0.366501	-	0.538451	0.000647014
ENSG00000099194	down	-1.81966	2.52664e-317	down	-1.22056	9.83831e-190	-	-0.53164	1.03628e-72	-	0.0702726	0.0277573	down	-1.75414	#NUM!
ENSG00000187513	-	Inf	1	-	-	-	-	-	-	-	-Inf	0.981133	-	-	-
ENSG00000159339	-	-Inf	0.3533	-	-2.0555	0.602442	-	1.82816	0.663994	-	Inf	0.407067	-	-0.228759	1
ENSG00000126698	-	-0.0286049	0.522488	-	-0.105011	0.00736195	-	0.0259846	0.516022	-	-0.0476006	0.227077	-	-0.08092	0.048236
ENSG00000170579	-	Inf	0.72596	-	-	-	-	Inf	0.559368	-	0.351045	1	-	Inf	0.565204
ENSG00000243364	-	0.0967295	0.641846	-	0.460686	0.00965746	-	0.207799	0.189209	-	0.574737	0.000535351	-	0.666587	8.40406e-05
ENSG00000144476	-	1.06983	0.837625	-	1.34013	0.656908	-	-2.4889	0.410632	-	-2.21447	0.640589	-	-1.1494	0.955502
ENSG00000142623	down	-1.35074	0.000503024	-	0.0577872	0.93922	-	-0.426269	0.284205	-	0.984987	0.017877	-	-0.370507	0.256839
ENSG00000010818	-	-0.0122034	0.970668	-	0.185474	0.0402105	-	-0.1466	0.0953987	-	0.0537809	0.625427	-	0.0369657	0.694935
ENSG00000071127	-	0.165458	4.89027e-06	-	-0.241357	1.29926e-11	-	0.10578	0.00337012	-	-0.298216	1.49335e-15	-	-0.13752	0.000258937
ENSG00000044459	-	0.0253087	0.843284	-	0.233499	0.0255852	-	-0.105948	0.123967	-	0.105039	0.137608	-	0.125481	0.241706
ENSG00000105251	-	-Inf	0.731927	-	-Inf	0.734528	-	-	-	-	-	-	-	-Inf	0.699153
ENSG00000219481	-	-0.0215467	0.811629	-	-0.130927	0.126166	-	0.0304963	0.748144	-	-0.0761531	0.372644	-	-0.102448	0.294569
ENSG00000113648	-	0.0155401	0.756276	-	-0.157685	0.000113784	-	-0.0136338	0.743807	-	-0.183963	2.23898e-05	-	-0.173205	4.5996e-05
ENSG00000149273	-	0.129137	0.0147493	-	-0.124289	0.00654808	-	0.0763355	0.21542	-	-0.174243	0.00678363	-	-0.0497663	0.411898
ENSG00000182508	-	-0.981952	0.297683	-	0.000451551	1	-	-0.592545	0.482605	-	0.392264	0.78359	-	-0.593862	0.487276
ENSG00000179397	-	0.469769	0.501763	-	0.183765	0.816097	-	0.0788554	0.966344	-	-0.203163	0.827663	-	0.260806	0.753919
ENSG00000069345	-	0.151316	0.000655914	-	0.0408032	0.339633	-	0.0392876	0.368564	-	-0.0684235	0.123972	-	0.0781721	0.0792282
ENSG00000132518	-	-	-	-	Inf	0.72971	-	-Inf	0.690261	-	-	-	-	-	-
ENSG00000128607	-	0.0505447	0.301391	-	-0.106639	0.026064	-	0.0725874	0.134642	-	-0.0817861	0.144293	-	-0.0360294	0.518212
ENSG00000221947	-	0.392523	0.556823	-	-0.0162022	1	-	0.385702	0.561382	-	-0.0202939	1	-	0.367038	0.563927
ENSG00000168306	-	0.315385	0.578457	-	-0.594318	0.320197	-	-0.217173	0.785813	-	-1.12375	0.0884101	-	-0.813715	0.170835
ENSG00000174145	-	-	-	-	-	-	-	Inf	1	-	Inf	1	-	Inf	1
ENSG00000134684	-	0.185046	4.95215e-05	-	0.0878362	0.047948	-	0.0779433	0.0751742	-	-0.0164051	0.71996	-	0.16387	0.000319088
ENSG00000177469	-	0.0889755	0.00280277	-	-0.637758	2.0481e-104	-	0.145829	2.49491e-06	-	-0.578076	1.35125e-69	-	-0.493825	2.55204e-54
ENSG00000182901	-	0.28945	0.309419	-	-0.532049	0.0753254	-	0.268011	0.402842	-	-0.550552	0.0441788	-	-0.265866	0.341306
ENSG00000162302	-	0.134608	0.0220243	-	-0.372511	3.51606e-10	-	0.0773778	0.208327	-	-0.426868	5.1077e-13	-	-0.297021	5.39504e-07
ENSG00000114738	-	0.0527183	0.397202	-	-0.206105	0.00179975	-	0.193282	0.00297975	-	-0.0627265	0.31245	-	-0.014702	0.825146
ENSG00000125534	-	0.618128	2.64536e-26	-	0.376275	9.51212e-11	-	-0.0680649	0.262547	-	-0.306969	4.90846e-07	-	0.306279	2.64676e-05
ENSG00000171163	-	0.269205	0.00572696	-	0.23614	0.0147374	-	0.113866	0.204184	-	0.083722	0.308876	-	0.348061	0.000156087
ENSG00000103740	-	0.642868	0.351731	-	0.301074	0.662287	-	-0.0477653	0.977259	-	-0.386504	0.60165	-	0.251444	0.733942
ENSG00000205189	-	-0.439937	7.07327e-05	-	0.116466	0.309596	-	-0.559808	1.01588e-07	-	-0.000720329	1	-	-0.445457	4.34352e-05
ENSG00000058262	-	-0.108079	0.00421493	-	-0.0607826	0.0900014	-	-0.0923828	0.00884424	-	-0.0422435	0.24547	-	-0.155049	3.43665e-05
ENSG00000172020	-	-0.584428	0.10961	-	-0.469262	0.206346	-	-0.121923	0.783241	-	-0.003636	1	-	-0.592783	0.10532
ENSG00000198198	-	0.193385	0.0653408	-	0.330085	0.00126922	-	-0.104659	0.313904	-	0.0348222	0.696909	-	0.223373	0.0912793
ENSG00000143167	-	-	-	-	Inf	1	-	-Inf	0.977551	-	-	-	-	-	-
ENSG00000133243	-	-0.0740843	0.280531	-	0.126946	0.0557589	-	-0.0570265	0.382484	-	0.146881	0.0292654	-	0.0680071	0.309731
ENSG00000164751	-	-0.280509	0.0255253	-	-0.0575454	0.69281	-	-0.191219	0.0192534	-	0.0346168	0.677651	-	-0.250599	0.0526006
ENSG00000229674	-	0.189051	1	-	1.20641	0.999955	-	-Inf	0.678584	-	-Inf	0.981133	-	-Inf	0.977146
ENSG00000160999	-	0.0233692	1	-	0.0411853	0.900005	-	0.680866	0.0251263	-	0.701626	0.0390231	-	0.720126	0.0218631
ENSG00000174130	-	-0.0668302	0.504104	-	0.0360656	0.693812	-	-0.137026	0.150893	-	-0.031266	0.749738	-	-0.10279	0.383081
ENSG00000074582	-	0.267544	0.00906639	-	-0.0590499	0.566978	-	0.124902	0.254187	-	-0.198978	0.0654639	-	0.063838	0.507427
ENSG00000112739	-	0.0338423	0.531526	-	-0.111943	0.0156261	-	-0.0482615	0.329614	-	-0.191174	0.00011566	-	-0.16214	0.000817491
ENSG00000140795	-	0.531663	0.466222	-	0.889061	0.187171	-	-0.515498	0.413717	-	-0.155531	0.832355	-	0.371723	0.652713
ENSG00000128739	-	0.338869	0.182551	-	0.18433	0.523004	-	-0.0571085	0.833658	-	-0.20898	0.36188	-	0.125218	0.687458
ENSG00000184368	-	-0.111812	1	-	0.00250619	1	-	-1.75574	0.218774	-	-1.63828	0.338732	-	-1.75456	0.223739
ENSG00000131778	-	-0.142336	0.927498	-	-0.248836	0.646106	-	0.302726	0.511026	-	0.198769	0.803091	-	0.0523335	0.899669
ENSG00000168286	-	0.0627374	0.583364	-	-0.232492	0.0575449	-	0.0776478	0.56101	-	-0.214742	0.059776	-	-0.156703	0.177335
ENSG00000125848	-	0.0438637	0.924102	-	-0.391338	0.434931	-	0.732018	0.0930355	-	0.299773	0.507149	-	0.339046	0.419872
ENSG00000130176	-	-1.30123	0.448721	-	-0.707469	0.672626	-	1.12115	0.399241	-	1.71793	0.254792	-	0.412377	0.742047
ENSG00000082781	-	-0.158971	0.0221718	-	-0.0974914	0.159715	-	-0.199463	0.00297058	-	-0.135111	0.0518497	-	-0.298804	1.38417e-05
ENSG00000110400	-	-0.180613	0.218456	-	-0.511064	0.00253813	-	-0.26464	0.2267	-	-0.592526	0.000131691	-	-0.777722	3.41086e-05
ENSG00000182898	-	-	-	-	Inf	0.717218	-	-Inf	0.678584	-	-	-	-	-	-
ENSG00000175183	-	-0.294906	0.0334848	-	0.0341839	0.697969	-	0.0592008	0.576166	-	0.391229	0.00773373	-	0.0915468	0.342394
ENSG00000012223	-	0.306881	0.491573	-	-0.770753	0.217821	up	1.45234	0.00406228	-	0.376414	0.452922	-	0.679185	0.130386
ENSG00000178573	-	-0.739045	0.00448583	-	-0.0523681	0.863375	-	-0.322281	0.129971	-	0.367397	0.0998797	-	-0.376295	0.146907
ENSG00000116871	-	-0.0477461	0.443485	-	-0.123632	0.000736073	-	0.0505782	0.241259	-	-0.0224681	0.642938	-	-0.0749025	0.0485806
ENSG00000184281	-	0.0675269	0.433854	-	-0.138288	0.17761	-	-0.0107403	0.923053	-	-0.213693	0.0320727	-	-0.150904	0.137888
ENSG00000173838	-	-0.16176	0.710011	down	-1.99193	1.36925e-08	-	0.879284	0.0651754	-	-0.948566	0.0259364	down	-1.11489	0.000291975
ENSG00000198218	-	-0.0398888	0.450359	-	0.0342122	0.523654	-	-0.0812689	0.118446	-	-0.00429986	0.946921	-	-0.0489587	0.356713
ENSG00000182484	-	0.21884	0.392669	-	0.0206679	0.993321	-	0.355316	0.130425	-	0.159937	0.5193	-	0.374145	0.126555
ENSG00000204388	-	0.188654	0.00206948	-	0.259635	4.86062e-06	-	-0.0689728	0.216877	-	0.00488935	0.95898	-	0.188808	0.012182
ENSG00000095752	-	0.16716	0.256838	-	-0.57697	0.000264214	-	0.286205	0.0751551	-	-0.455085	0.00161182	-	-0.29268	0.0445352
ENSG00000070087	-	-0.00696816	0.811232	-	0.0765254	0.127348	-	0.0738901	0.0881411	-	0.160251	0.000390944	-	0.148515	0.001277
ENSG00000055483	-	0.158145	0.00547364	-	-0.181112	0.00978053	-	0.0451076	0.568702	-	-0.291328	6.42118e-07	-	-0.137963	0.0233949
ENSG00000136982	-	0.175215	0.0393011	-	0.113786	0.127518	-	-0.0126968	0.854717	-	-0.0712721	0.33138	-	0.0991473	0.191209
ENSG00000163945	-	0.237566	0.010351	-	-0.12275	0.202074	-	-0.222593	0.124772	-	-0.580219	3.72818e-07	-	-0.34735	0.0141834
ENSG00000120318	-	-0.150782	0.0308448	-	0.083867	0.173921	-	-0.070961	0.237055	-	0.166589	0.00718489	-	0.0109416	0.875375
ENSG00000165102	-	-0.131209	0.0214615	-	0.218908	5.26413e-05	-	0.0219946	0.667619	-	0.374978	1.49124e-11	-	0.238984	1.25949e-05
ENSG00000132357	-	-0.424064	0.0490136	-	-0.0414204	0.855064	-	-0.255526	0.0880209	-	0.129948	0.365248	-	-0.299018	0.165062
ENSG00000171867	-	-0.138674	8.07582e-05	-	-0.487867	3.30144e-46	-	-0.0268911	0.466872	-	-0.37322	1.33059e-23	-	-0.516656	1.42136e-45
ENSG00000204842	-	0.0309907	0.706977	-	-0.0812585	0.218394	-	0.0188544	0.793052	-	-0.0904887	0.193237	-	-0.0642874	0.321966
ENSG00000130244	-	-0.0274946	0.825148	-	-0.173724	0.245165	-	0.126624	0.279744	-	-0.0165876	0.965458	-	-0.0489321	0.716961
ENSG00000214814	-	-0.222411	1	-	0.978294	0.999955	-	0.428645	1	-	1.62797	0.83028	-	1.403	0.836358
ENSG00000107164	-	0.108728	0.0395401	-	-0.0294978	0.584459	-	0.0363982	0.513046	-	-0.099001	0.0562871	-	0.00498331	0.953449
ENSG00000180592	-	-0.391215	0.00803993	-	-0.269857	0.0633358	-	0.0388316	0.799898	-	0.163021	0.276345	-	-0.232976	0.104054
ENSG00000079277	-	-0.131892	0.0808435	-	0.0616203	0.373926	-	-0.106528	0.128312	-	0.0898386	0.229307	-	-0.0468187	0.534939
ENSG00000134489	-	-Inf	0.512944	-	-Inf	0.515454	-	Inf	0.761833	-	Inf	0.760539	-	-0.715616	0.940679
ENSG00000086712	-	0.144396	0.0753213	-	-0.207176	0.0108662	-	0.0925164	0.259191	-	-0.256217	0.00130903	-	-0.116584	0.143673
ENSG00000151338	-	0.20344	0.165846	-	-0.13316	0.434066	-	0.203377	0.199044	-	-0.130466	0.358148	-	0.0682447	0.655736
ENSG00000158517	-	-0.0517276	1	-	-0.10911	1	-	0.855771	1	-	0.801657	1	-	0.746099	1
ENSG00000088827	-	Inf	0.72596	-	-	-	-	-	-	-	-Inf	0.691044	-	-	-
ENSG00000089159	-	0.043994	0.322945	-	-0.406109	4.95163e-14	-	-0.0372828	0.583766	-	-0.484587	9.92915e-14	-	-0.445324	6.21416e-11
ENSG00000121289	-	-0.150519	0.0152869	-	-0.398078	1.45717e-10	-	0.00304359	0.971211	-	-0.241692	0.000149067	-	-0.396963	2.19264e-10
ENSG00000133393	-	0.255291	2.86668e-05	-	-0.165643	0.0115009	-	0.115288	0.0770501	-	-0.302875	7.38699e-07	-	-0.0522902	0.42197
ENSG00000074842	-	0.0488883	0.463752	-	0.173986	0.00175325	-	-0.158076	0.00158712	-	-0.0301104	0.603273	-	0.0140678	0.847981
ENSG00000144357	-	0.123804	0.0260457	-	0.0689489	0.215042	-	-0.106535	0.0516904	-	-0.158559	0.00431106	-	-0.0394943	0.483806
ENSG00000066322	-	0.0544886	0.281104	-	-0.20748	3.82245e-06	-	0.0452091	0.323255	-	-0.213923	5.01815e-06	-	-0.164185	0.000351192
ENSG00000116663	-	-0.284791	0.810526	-	0.41757	0.388982	-	-0.0814098	0.902331	-	0.623037	0.350926	-	0.334332	0.58538
ENSG00000167513	-	0.043239	0.647885	-	0.119742	0.200492	-	-0.062406	0.3806	-	0.0170604	0.823093	-	0.0555513	0.561174
ENSG00000078579	-	0.846979	0.740207	-	0.0775593	1	-	0.44563	0.958088	-	-0.321536	0.924762	-	0.521118	0.953696
ENSG00000106366	-	0.208636	6.16558e-05	-	-0.863727	5.46116e-84	-	0.32563	6.00139e-09	-	-0.743878	4.07088e-32	-	-0.540011	2.28604e-21
ENSG00000055732	-	-1.18001	0.361766	-	-1.54301	0.280115	-	1.00338	0.585296	-	0.64461	0.71948	-	-0.541351	0.674257
ENSG00000152556	-	0.256469	0.000104546	-	-0.024171	0.744953	-	0.0789555	0.158783	-	-0.198963	0.000314037	-	0.0527651	0.403908
ENSG00000213186	-	0.36136	0.352251	-	0.270632	0.53067	-	0.0303117	0.934142	-	-0.0577367	0.890728	-	0.298913	0.449207
ENSG00000124181	-	-0.0161214	0.7655	-	-0.0253428	0.655937	-	0.0148173	0.783939	-	0.00846267	0.852541	-	-0.0124058	0.841556
ENSG00000140577	-	0.159809	0.0800951	-	0.0385411	0.657144	-	-0.0445756	0.621112	-	-0.162927	0.0749077	-	-0.00789335	0.961206
ENSG00000170606	-	0.00480178	0.92952	-	-0.0893739	0.0109184	-	0.0479272	0.181979	-	-0.0433714	0.261478	-	-0.0433436	0.239741
ENSG00000198939	-	-0.202498	0.977286	-	0.869067	0.374467	-	-0.0411032	1	-	1.03241	0.304465	-	0.825047	0.388331
ENSG00000108384	-	0.0839628	0.266547	-	0.239428	0.000663833	-	0.0450508	0.497908	-	0.203398	0.00307729	-	0.282561	5.52512e-05
ENSG00000102805	-	0.129677	0.573116	-	-0.0211366	0.920865	-	0.148456	0.467361	-	0.000691989	0.996512	-	0.125501	0.562061
ENSG00000153933	-	-0.0623347	0.901927	-	-0.185581	0.44186	-	-0.302097	0.207566	-	-0.422783	0.0888221	-	-0.489665	0.0385018
ENSG00000179833	-	0.215048	0.00668973	-	-0.0187071	0.805815	-	0.109145	0.166855	-	-0.121743	0.108925	-	0.0885435	0.281433
ENSG00000152942	-	-0.0153843	0.773818	-	0.0491442	0.447998	-	0.0583233	0.364969	-	0.125802	0.129191	-	0.105546	0.104982
ENSG00000256537	-	-0.0794339	0.502952	-	-0.270729	0.0262585	-	-0.093463	0.501536	-	-0.28188	0.0198227	-	-0.366055	0.00213246
ENSG00000164509	-	-0.311976	0.182081	-	-0.54632	0.0241394	-	0.0507554	0.837392	-	-0.180757	0.516739	-	-0.497586	0.0388627
ENSG00000118804	-	0.081344	0.953359	-	0.144013	0.867857	-	-0.00478504	1	-	0.0604824	0.922946	-	0.13665	0.884105
ENSG00000144488	-	-Inf	0.996825	-	2.48147	0.351951	-	-0.152177	1	-	Inf	0.271301	-	2.32838	0.440379
ENSG00000080200	-	-0.0447867	0.590317	-	-0.0691463	0.39352	-	-0.0307876	0.753764	-	-0.0523068	0.54319	-	-0.101902	0.221591
ENSG00000151611	-	-0.601753	0.0876477	-	-0.00489427	1	-	-0.0935661	0.805842	-	0.506125	0.152215	-	-0.100672	0.775648
ENSG00000114784	-	0.129475	0.199283	-	-0.00794823	0.931404	-	-0.0922163	0.334814	-	-0.226791	0.0196134	-	-0.102047	0.285351
ENSG00000105429	-	-0.232952	1.76009e-06	-	0.109224	0.0154095	-	-0.183796	5.60424e-05	-	0.161182	0.000947237	-	-0.0765418	0.122071
ENSG00000117362	-	-0.0105645	0.864325	-	0.0839376	0.0696997	-	0.0565516	0.231653	-	0.153917	0.00165419	-	0.138638	0.00999725
ENSG00000170266	-	-0.212725	0.00362041	-	0.0725777	0.29114	-	-0.0688515	0.322024	-	0.219335	0.00218039	-	0.00181022	0.960331
ENSG00000138316	-	-0.311757	0.816153	-	0.539885	0.440555	-	0.204095	0.776474	-	1.05777	0.171117	-	0.741642	0.252811
ENSG00000187605	-	0.221093	0.00551991	-	-0.0757827	0.386571	-	-0.164925	0.150997	-	-0.459058	5.62679e-08	-	-0.242689	0.009504
ENSG00000073536	-	0.381568	2.19229e-06	-	-0.343459	0.000136408	-	0.289114	0.00120638	-	-0.433085	6.06102e-08	-	-0.056228	0.509947
ENSG00000169188	-	-0.0144157	0.79765	-	-0.0267019	0.728449	-	-0.0147959	0.883307	-	-0.0241064	0.874	-	-0.0434358	0.593035
ENSG00000172915	-	-0.108671	0.329409	-	-0.0421481	0.694747	-	-0.185806	0.0859579	-	-0.116524	0.285336	-	-0.229957	0.0339585
ENSG00000109390	-	0.0190509	0.803071	-	0.344123	0.000777668	-	-0.249216	0.00419979	-	0.078723	0.448109	-	0.0931519	0.311505
ENSG00000149591	-	0.421001	0.198139	-	0.513551	0.119375	-	0.0365365	0.902436	-	0.13183	0.693663	-	0.54818	0.0834209
ENSG00000147535	-	0.10456	0.306049	-	0.451804	5.13341e-06	-	-0.308179	0.00113858	-	0.0418064	0.728403	-	0.141606	0.174434
ENSG00000025800	-	0.0501686	0.250836	-	-0.0870247	0.0481731	-	0.0927184	0.0346707	-	-0.0416662	0.339512	-	0.00380734	0.935796
ENSG00000011007	-	0.076466	0.225454	-	0.0318084	0.622031	-	0.103101	0.0297744	-	0.0612619	0.292002	-	0.132977	0.00810877
ENSG00000051180	-	-0.169017	0.0461831	-	-0.101831	0.217229	-	0.0718135	0.40348	-	0.141884	0.0976246	-	-0.0318728	0.691758
ENSG00000146576	-	0.0435207	0.60455	-	-0.0968427	0.262341	-	0.0448263	0.601638	-	-0.092682	0.27218	-	-0.0539442	0.53314
ENSG00000180398	-	-0.00451526	0.916678	-	-0.165988	0.000140517	-	-0.0182171	0.702383	-	-0.176833	0.000111775	-	-0.186092	4.04095e-05
ENSG00000151532	-	0.175047	0.0278265	-	-0.0625095	0.424465	-	0.126178	0.102111	-	-0.108492	0.144298	-	0.0617473	0.512458
ENSG00000175471	-	-0.0146451	0.870454	-	-0.305259	0.00017242	-	0.0548545	0.545005	-	-0.232901	0.00325421	-	-0.25225	0.00145037
ENSG00000089053	-	-0.0246429	0.652223	-	0.0210856	0.646777	-	0.0336812	0.438139	-	0.0821951	0.0888106	-	0.0528271	0.246406
ENSG00000159199	-	-0.0579972	0.486393	-	2.87079e-05	0.945967	-	0.0754955	0.300523	-	0.136382	0.0653175	-	0.0737221	0.283618
ENSG00000188993	-	0.188674	0.593806	-	0.214305	0.495797	-	0.509705	0.137664	-	0.538529	0.118278	-	0.722354	0.0210712
ENSG00000077463	-	-0.00298878	0.981803	-	0.0917489	0.375577	-	-0.0653019	0.509842	-	0.0323225	0.767548	-	0.0246124	0.831485
ENSG00000108469	-	-0.263971	0.0221312	-	0.395128	0.00018243	-	-0.00948252	0.923779	-	0.652593	1.56663e-09	-	0.383728	0.000264692
ENSG00000151006	-	0.365083	0.37098	-	-0.0417667	0.96334	-	-0.154872	0.723882	-	-0.558699	0.156568	-	-0.197848	0.703437
ENSG00000197889	-	-1.92593	0.178882	-	0.0223181	1	-	-0.282833	0.85663	-	1.6677	0.416633	-	-0.261904	0.856671
ENSG00000265203	-	-	-	-	Inf	0.555303	-	-Inf	0.530451	-	-	-	-	-	-
ENSG00000132434	-	-0.20704	0.0707925	-	-0.0810794	0.326299	-	-0.0643662	0.435768	-	0.0643502	0.571292	-	-0.147426	0.0743519
ENSG00000044446	-	-0.164572	0.124921	-	-0.191456	0.0706395	-	0.00231331	0.990007	-	-0.0216197	0.929	-	-0.191058	0.0694894
ENSG00000079101	-	-0.217534	0.762404	-	0.153128	0.950557	-	-0.415594	0.720718	-	-0.0422978	1	-	-0.264352	0.737015
ENSG00000214021	-	-0.295149	0.0146801	-	0.275029	0.0140815	-	-0.111414	0.288936	-	0.461643	0.00184866	-	0.161795	0.162812
ENSG00000113391	-	0.141186	0.155112	-	-0.346204	0.00088703	-	0.180872	0.084678	-	-0.303659	0.00204918	-	-0.167348	0.0935466
ENSG00000186409	-	0.22437	0.418456	-	0.282921	0.284738	-	-0.0626158	0.795267	-	-0.00118708	1	-	0.218361	0.427207
ENSG00000171574	-	-0.0152123	0.939283	-	-0.22277	0.0703371	-	0.164116	0.17708	-	-0.0406694	0.717769	-	-0.0605392	0.621807
ENSG00000169375	-	0.0106775	0.984744	-	0.0559053	0.37825	-	0.154488	0.00585822	-	0.202579	0.00478142	-	0.208425	0.000415732
ENSG00000129925	-	-0.102222	0.16539	-	0.109851	0.10444	-	-0.082833	0.236276	-	0.132087	0.0661897	-	0.025152	0.716751
ENSG00000090006	-	-0.147149	0.0972333	-	0.208699	2.81362e-05	-	0.0220767	0.668554	-	0.38085	5.41168e-07	-	0.228849	7.14288e-06
ENSG00000170011	-	Inf	0.265684	-	Inf	0.359253	-	-0.576622	0.928376	-	-0.843503	0.779769	-	Inf	0.579846
ENSG00000204334	-	-0.104848	0.972188	-	-0.981364	0.328515	-	0.768157	0.305386	-	-0.106814	0.888055	-	-0.216459	0.82135
ENSG00000067141	-	-0.0321231	0.89695	-	-0.0710019	0.856702	-	-0.0275053	0.958116	-	-0.0633258	0.923643	-	-0.100163	0.771512
ENSG00000111271	-	-0.0440731	0.742307	-	0.601033	2.36848e-05	-	-0.264902	0.0428109	-	0.383198	0.00843869	-	0.334203	0.0248917
ENSG00000250510	-	0.238201	0.652976	up	1.03704	0.000672076	-	0.132091	0.586791	-	0.934055	0.000500877	up	1.16748	0.000177263
ENSG00000136856	-	-0.0248319	0.899876	-	0.0700271	0.541071	-	0.101777	0.364456	-	0.199404	0.0912146	-	0.169923	0.131128
ENSG00000197111	-	0.0591873	0.322269	-	-0.0454408	0.470501	-	-0.107129	0.0648696	-	-0.208844	0.000518771	-	-0.154493	0.0104891
ENSG00000177427	-	-0.071599	0.565702	-	0.367158	0.000850715	-	-0.0813681	0.411239	-	0.360328	0.00154616	-	0.284	0.0114859
ENSG00000196678	-	0.250364	0.0197281	-	0.419669	6.63277e-05	-	-0.0414013	0.698427	-	0.130522	0.309408	-	0.376249	0.010173
ENSG00000167483	-	-Inf	0.731927	-	0.664884	0.99959	-	0.305855	1	-	Inf	0.403657	-	0.970911	0.884658
ENSG00000143278	-	Inf	0.515029	up	Inf	0.00493409	-	-0.0753078	1	-	2.2798	0.0802802	up	Inf	0.00611383
ENSG00000150627	-	0.272852	0.0488	-	0.387077	0.00431571	-	0.0502646	0.700817	-	0.167239	0.201483	-	0.43537	0.00108324
ENSG00000188167	-	0.230714	0.299567	-	-0.432811	0.091617	-	-0.020667	0.960883	-	-0.681368	0.00393502	-	-0.455444	0.0705678
ENSG00000136381	-	-0.0793826	0.12609	-	-0.0862061	0.079493	-	-0.0170108	0.731531	-	-0.0210342	0.651212	-	-0.10513	0.0365291
ENSG00000089472	-	-	-	-	-	-	-	Inf	0.762713	-	Inf	0.761269	-	Inf	0.766827
ENSG00000147251	-	-0.250317	0.0101067	-	0.215793	0.0407643	-	-0.22579	0.0142096	-	0.243139	0.012922	-	-0.0119851	0.868286
ENSG00000144504	-	-0.0213361	0.928369	-	0.058144	0.639769	-	0.0344276	0.797044	-	0.116632	0.551472	-	0.0906683	0.466585
ENSG00000010626	-	0.33108	0.33144	-	0.769212	0.0133995	-	-0.177287	0.536936	-	0.263686	0.399122	-	0.590213	0.0627084
ENSG00000189046	-	0.388438	0.00107855	-	-0.4109	0.0029709	-	0.406122	0.00247352	-	-0.390491	0.000886492	-	-0.00678861	0.989072
ENSG00000229117	-	0.00349861	0.921742	-	0.0679289	0.448001	-	-0.165405	0.0319406	-	-0.0980733	0.188213	-	-0.0992615	0.242951
ENSG00000016602	-	-0.970737	0.992604	-	-Inf	0.721022	-	-	-	-	-Inf	0.981133	-	-Inf	0.686035
ENSG00000235718	-	-	-	-	-	-	-	Inf	0.761833	-	Inf	0.760539	-	Inf	0.766004
ENSG00000107341	-	-0.10501	0.036257	-	-0.201701	0.000209179	-	-0.010483	0.848272	-	-0.104302	0.0552502	-	-0.21412	3.55927e-05
ENSG00000101871	-	0.00872058	0.959051	-	-0.223873	0.000637732	-	0.0870973	0.387929	-	-0.142605	0.12131	-	-0.138712	0.123934
ENSG00000154342	-	-	-	-	-	-	-	Inf	0.761833	-	Inf	0.760539	-	Inf	0.766004
ENSG00000075975	-	0.133107	0.0417397	-	-0.0782429	0.23927	-	0.0755844	0.26194	-	-0.132902	0.0368859	-	-0.00459165	0.921717
ENSG00000149256	-	-0.645737	0.42337	-	-1.80227	0.0640021	-	0.172453	0.991555	-	-0.981094	0.388171	-	-1.63253	0.0707347
ENSG00000145087	-	-0.129927	0.975221	-	-0.727753	0.598056	-	1.25091	0.334162	-	0.657544	0.553821	-	0.522694	0.662426
ENSG00000155957	-	-0.1867	0.399805	-	0.0297647	0.875914	-	-0.0684911	0.72743	-	0.15049	0.49215	-	-0.0407297	0.864245
ENSG00000165169	-	-0.0632898	0.375614	-	-0.0738946	0.331422	-	-0.110819	0.121401	-	-0.118518	0.121883	-	-0.186585	0.0116164
ENSG00000203867	-	-0.947552	8.03581e-07	-	0.273206	0.0969203	-	-0.467635	0.0051053	-	0.756027	0.0015318	-	-0.196263	0.314736
ENSG00000182327	-	-0.26771	0.70384	-	-0.393812	0.506587	-	-0.283408	0.657217	-	-0.407328	0.527285	-	-0.679163	0.232012
ENSG00000258102	-	0.443222	0.259398	-	0.122229	0.836417	-	0.151573	0.706631	-	-0.166441	0.637469	-	0.272067	0.532229
ENSG00000180999	-	-Inf	0.996825	-	1.89089	0.657144	-	-0.174341	1	-	Inf	0.407354	-	1.71539	0.665826
ENSG00000105880	-	-0.060892	0.89115	-	-0.373662	0.278308	-	-0.110621	0.785864	-	-0.420642	0.219871	-	-0.48614	0.154658
ENSG00000137337	-	0.00089005	0.96703	-	0.19141	0.00111554	-	-0.0593505	0.294333	-	0.134086	0.0221344	-	0.13014	0.0301536
ENSG00000117682	-	0.0943261	0.13435	-	0.101361	0.108362	-	-0.0855499	0.17033	-	-0.0756832	0.225521	-	0.0138561	0.829081
ENSG00000167207	-	-	-	-	Inf	0.146559	-	-Inf	0.131488	-	-	-	-	-	-
ENSG00000169857	-	0.153581	0.282159	-	-0.0286769	0.83009	-	0.16108	0.339843	-	-0.0181924	0.882164	-	0.130761	0.556608
ENSG00000119121	-	0.777589	0.791501	-	1.20158	0.567652	-	-0.169217	1	-	0.253605	1	-	1.02797	0.660794
ENSG00000132639	-	-0.316238	0.210249	-	0.00166013	0.993075	-	0.234703	0.322347	-	0.555651	0.0189029	-	0.23449	0.31049
ENSG00000019991	-	-	-	-	Inf	1	-	-Inf	0.977551	-	-	-	-	-	-
ENSG00000168038	-	0.0379041	0.981962	-	0.283727	0.39912	-	-0.295247	0.262499	-	-0.0464345	0.87237	-	-0.0133184	0.916146
ENSG00000189134	-	0.0178174	1	-	-Inf	0.552045	-	-	-	-	-Inf	0.534582	-	-Inf	0.526901
ENSG00000185127	-	0.0762177	0.441999	-	0.192562	0.042982	-	-0.145976	0.125945	-	-0.02684	0.825818	-	0.0446295	0.615671
ENSG00000206557	-	-0.355076	0.987598	-	1.01881	0.601459	-	-0.597235	0.771374	-	0.77966	0.758021	-	0.417883	0.939678
ENSG00000111678	-	-0.556735	0.205568	-	-0.200459	0.643535	-	-0.00648398	1	-	0.352988	0.437203	-	-0.208486	0.676768
ENSG00000158552	-	-0.0416021	0.768263	-	-0.177956	0.159063	-	0.075332	0.545215	-	-0.0582459	0.637475	-	-0.104595	0.40888
ENSG00000106686	-	-0.0722789	0.824559	-	0.792799	0.0275364	-	-0.272879	0.322513	-	0.595046	0.0194347	-	0.518088	0.0788683
ENSG00000104833	-	0.338007	0.404819	up	1.34831	4.58678e-06	-	0.035996	0.919748	up	1.04953	9.95115e-05	up	1.3823	1.81203e-06
ENSG00000091262	-	0.43477	0.891165	-	-1.59779	0.526753	-	2.30871	0.197612	-	0.279238	0.876426	-	0.708927	0.660465
ENSG00000143756	-	0.0227287	0.66741	-	-0.0726887	0.196106	-	0.00962596	0.854853	-	-0.0830163	0.18133	-	-0.0650638	0.321014
ENSG00000100106	-	-0.279613	8.53645e-06	-	0.000160436	0.960089	-	-0.11108	0.234465	-	0.171531	0.00679006	-	-0.112891	0.0637648
ENSG00000184634	-	-0.157794	0.0153536	-	0.234322	0.00319449	-	-0.225924	0.000939317	-	0.168998	0.00775935	-	0.00641816	0.888148
ENSG00000106803	-	0.000242464	0.996641	-	-0.0705376	0.31882	-	-0.0607488	0.398819	-	-0.128728	0.0722535	-	-0.133297	0.0633283
ENSG00000060749	-	0.0117615	0.783709	-	-0.228653	1.88648e-06	-	0.0266368	0.593605	-	-0.210983	1.49644e-05	-	-0.203956	3.02557e-05
ENSG00000239605	-	0.593613	0.777437	-	0.89541	0.556585	-	-1.29019	0.365453	-	-0.985355	0.562876	-	-0.396891	0.909318
ENSG00000139641	-	-0.0211903	0.684308	-	-0.0558455	0.224719	-	0.0684169	0.128382	-	0.0365785	0.450194	-	0.0106442	0.804166
ENSG00000152291	-	0.0397206	0.261293	-	-0.124671	0.000590168	-	0.0627216	0.0828223	-	-0.0988661	0.00905676	-	-0.0639024	0.100486
ENSG00000102595	-	-0.0320035	0.677495	-	-0.0241301	0.770119	-	-0.0504794	0.534187	-	-0.0397701	0.597577	-	-0.0764581	0.306244
ENSG00000185838	-	0.0918604	0.572191	-	-0.642765	0.000110444	-	0.199124	0.255078	-	-0.532618	0.000807146	-	-0.445539	0.00536763
ENSG00000135766	-	-0.117009	0.492867	-	-0.267315	0.191488	-	0.337083	0.270638	-	0.189704	0.506746	-	0.0680803	0.867091
ENSG00000127366	-	-0.354421	0.461873	-	-0.0379694	1	-	0.358277	0.362037	-	0.677821	0.0956508	-	0.318565	0.394445
ENSG00000047644	-	0.00453227	0.95405	-	-0.0952329	0.211518	-	-0.023239	0.749126	-	-0.120195	0.110646	-	-0.120417	0.110435
ENSG00000254206	-	-0.600069	0.147385	-	-0.366879	0.346322	-	0.149874	0.743452	-	0.386028	0.39488	-	-0.218908	0.55202
ENSG00000147117	-	1.95114	0.610874	-	2.88508	0.200761	-	-1.17749	0.521364	-	-0.238949	1	-	1.70658	0.695035
ENSG00000128039	-	-0.209015	0.172201	-	0.244241	0.0992228	-	0.0236033	0.884622	-	0.479896	0.00109261	-	0.265856	0.0689774
ENSG00000169891	-	0.0658631	0.833034	-	0.296201	0.463869	-	-0.492042	0.256618	-	-0.25902	0.436163	-	-0.197628	0.656127
ENSG00000169914	-	0.2639	0.00556336	-	-0.380487	0.000600905	-	0.0958883	0.384446	-	-0.545888	6.60258e-08	-	-0.286641	0.0152759
ENSG00000106459	-	0.00973937	0.941484	-	-0.188696	0.0385911	-	0.140751	0.118192	-	-0.0547671	0.560247	-	-0.0497884	0.580526
ENSG00000272047	-	-0.0308046	0.771942	-	0.0325055	0.785387	-	-0.0484074	0.649725	-	0.0177691	0.880879	-	-0.017717	0.858884
ENSG00000119041	-	-0.0190736	0.808247	-	0.156345	0.0903438	-	-0.0615165	0.422947	-	0.116678	0.104973	-	0.0928042	0.191589
ENSG00000126787	-	-0.305621	1.74318e-12	-	0.16837	2.41788e-05	-	-0.0574711	0.143426	-	0.419404	3.5527e-22	-	0.109024	0.00947934
ENSG00000203727	-	-0.623446	6.02643e-06	-	-0.117248	0.332104	-	-0.684392	2.48905e-08	-	-0.175365	0.260298	-	-0.80364	1.52318e-08
ENSG00000168621	-	-Inf	0.996825	-	0.118414	1	-	0.860667	1	-	Inf	0.760539	-	0.977779	1
ENSG00000213906	-	-0.0702674	0.860694	-	0.740113	0.0204458	-	-0.520774	0.0790897	-	0.292537	0.415072	-	0.217384	0.566373
ENSG00000124570	-	-0.100663	0.0831308	-	0.162697	0.00350069	-	0.0138064	0.812259	-	0.280092	1.61854e-05	-	0.174569	0.00202074
ENSG00000260643	-	0.142729	0.96376	-	0.131926	0.925764	-	-0.236397	0.808941	-	-0.244034	0.863994	-	-0.106409	0.957424
ENSG00000131238	-	0.0217669	0.645079	-	-0.0597437	0.142055	-	0.0106223	0.798529	-	-0.0680311	0.0879399	-	-0.0510431	0.186951
ENSG00000116014	-	1.89484	0.61516	-	-0.10911	1	-	2.41677	0.40866	-	0.415682	0.921963	-	2.30639	0.411884
ENSG00000188738	-	-0.949633	0.211868	-	-0.516084	0.460086	-	0.466276	0.488582	-	0.901966	0.226776	-	-0.0519424	1
ENSG00000113504	-	-Inf	0.124026	-	-0.0360788	1	-	-1.32804	0.498411	-	Inf	0.556319	-	-1.36463	0.501142
ENSG00000105610	-	0.293007	1	-	-0.137883	1	-	1.1807	0.728251	-	0.751761	0.902933	-	1.04258	0.727483
ENSG00000183340	-	-0.0958362	0.522258	-	0.0970109	0.497626	-	-0.0324543	0.824883	-	0.163184	0.323336	-	0.06256	0.769671
ENSG00000183617	-	-0.0773252	0.718468	-	-0.189498	0.221962	-	-0.0409862	0.73645	-	-0.150316	0.341064	-	-0.232221	0.0661848
ENSG00000112039	-	0.0859199	0.292408	-	-0.107142	0.253973	-	0.218107	0.149583	-	0.0278754	0.84266	-	0.109061	0.382805
ENSG00000169908	-	-0.231647	1.12296e-07	-	-0.277032	8.01798e-11	-	-0.250325	4.09962e-08	-	-0.292844	6.98906e-10	-	-0.529276	2.39902e-31
ENSG00000164051	-	0.0673243	0.596451	-	-0.0821201	0.457525	-	0.175501	0.107771	-	0.028989	0.767454	-	0.0914083	0.421921
ENSG00000171843	-	-0.391272	6.07704e-06	-	-0.131391	0.111702	-	-0.169213	0.0501316	-	0.0935498	0.27953	-	-0.302513	0.000374258
ENSG00000161681	-	0.126728	1	-	-2.71243	0.36173	-	1.85332	0.661909	-	-0.981431	0.65505	-	-0.860375	0.677854
ENSG00000167741	-	-	-	-	Inf	0.724725	-	-1.18284	0.955277	-	Inf	1	-	Inf	1
ENSG00000143452	-	Inf	0.492423	-	-	-	-	-	-	-	-Inf	0.470058	-	-	-
ENSG00000176566	-	-	-	-	Inf	0.72719	-	-Inf	0.687925	-	-	-	-	-	-
ENSG00000177692	-	-0.409724	0.409348	-	0.686603	0.0633582	-	-0.489269	0.178269	-	0.60975	0.159142	-	0.195244	0.615817
ENSG00000155760	-	-0.243465	0.0549149	-	0.0825842	0.448267	-	-0.201139	0.0743686	-	0.127676	0.324973	-	-0.120489	0.320643
ENSG00000177706	-	-0.484548	6.61062e-07	-	-0.371992	0.000112401	-	0.00717728	0.980523	-	0.122726	0.22388	-	-0.366659	0.000106033
ENSG00000174775	-	0.120327	0.205895	-	-0.382372	0.000777459	-	0.177375	0.0794932	-	-0.322506	0.000144285	-	-0.206842	0.0665819
ENSG00000130309	-	-0.0474101	0.214118	-	-0.107953	0.00287077	-	0.0745856	0.043568	-	0.016864	0.686286	-	-0.035284	0.342913
ENSG00000102524	-	0.414295	0.409501	-	0.0310619	0.996458	-	0.545958	0.219469	-	0.1664	0.691196	-	0.57567	0.201726
ENSG00000184182	-	0.0528906	0.859993	-	-0.0283783	0.904453	-	-0.203037	0.31706	-	-0.281213	0.181787	-	-0.233017	0.270053
ENSG00000137478	-	-0.203157	0.177447	-	0.154734	0.230541	-	-0.22704	0.0759556	-	0.133503	0.392481	-	-0.0743081	0.592954
ENSG00000145332	-	0.1131	0.375995	-	0.12591	0.278349	-	0.124758	0.257627	-	0.140517	0.180914	-	0.248843	0.0273512
ENSG00000140527	-	1.18905	1	-	3.16308	0.19874	-	-2.1835	0.271863	-	-0.206257	1	-	0.977779	1
ENSG00000147813	-	-0.303026	0.615604	-	-0.391864	0.461026	-	-0.0920955	0.873887	-	-0.17771	0.664319	-	-0.485594	0.390332
ENSG00000143847	-	-0.0668701	1	up	1.63971	0.00237327	-	-0.40344	0.372046	up	1.30582	0.0300507	up	1.23469	0.0337925
ENSG00000139767	-	1.77759	0.65462	-	-Inf	0.999437	-	Inf	1	-	-1.99869	0.619139	-	-0.226058	1
ENSG00000143621	-	-0.13891	0.000114963	-	-0.18785	5.29142e-08	-	0.0705054	0.0461993	-	0.0244187	0.491	-	-0.119251	0.00111391
ENSG00000160877	-	-0.155565	0.000417376	-	-0.161053	0.000105818	-	0.0124649	0.761979	-	0.00976833	0.8839	-	-0.150535	0.000484607
ENSG00000146839	-	Inf	0.74782	-	-	-	-	Inf	0.765741	-	0.00130934	1	-	Inf	0.769966
ENSG00000176393	-	-0.326762	8.68678e-06	-	0.200077	0.000276042	-	0.0135342	0.864048	-	0.543176	8.52997e-10	-	0.211706	0.00411327
ENSG00000141564	-	0.0635403	0.363672	-	0.121249	0.075956	-	0.0048088	0.957445	-	0.0653271	0.34677	-	0.124088	0.0708625
ENSG00000114023	-	0.0321471	0.754395	-	0.00861568	0.942465	-	0.0841277	0.396688	-	0.0633914	0.537237	-	0.0907965	0.366899
ENSG00000213672	-	-0.155335	0.0377264	-	0.171229	0.0208554	-	-0.0222136	0.768111	-	0.307248	3.22374e-05	-	0.147053	0.0472487
ENSG00000182473	-	-0.0236885	0.763509	-	0.258938	2.11865e-06	-	-0.142034	0.00556986	-	0.143349	0.010804	-	0.114974	0.0304627
ENSG00000105479	-	-1.62398	0.272645	-	-0.365496	0.792955	-	0.10569	1	-	1.3657	0.406813	-	-0.262326	0.867752
ENSG00000165661	-	0.165748	0.0187217	-	-0.270125	0.00061967	-	0.144433	0.0647514	-	-0.288634	7.87568e-05	-	-0.127594	0.104178
ENSG00000270299	-	2.44408	0.128256	-	1.23751	0.654027	-	0.951636	0.534498	-	-0.252336	0.895544	-	2.18834	0.232519
ENSG00000109794	-	0.186616	0.871506	-	0.907178	0.0854889	-	0.223344	0.580872	-	0.947149	0.0335193	up	1.12838	0.019219
ENSG00000152332	-	0.0287577	0.416686	-	-0.0910233	0.00767103	-	0.0703846	0.0445838	-	-0.0465659	0.189522	-	-0.0225526	0.516909
ENSG00000257108	-	-Inf	0.996825	-	3.27498	0.17887	-	-0.530543	0.792319	-	Inf	0.109368	-	2.74294	0.246596
ENSG00000236383	-	-0.149774	0.63106	-	0.374227	0.242266	-	0.266265	0.344918	-	0.793162	0.0150403	-	0.638541	0.0311408
ENSG00000172336	-	0.238072	0.00132629	-	-0.0796149	0.302354	-	-0.0593407	0.44187	-	-0.374088	5.34081e-07	-	-0.140783	0.0686079
ENSG00000109775	-	-0.285822	0.0112159	-	-0.0887044	0.441429	-	0.00927743	0.958302	-	0.20931	0.0601925	-	-0.0813084	0.465927
ENSG00000189362	-	-0.404138	0.0285849	-	0.127564	0.440755	-	0.137967	0.347407	-	0.672751	1.49153e-05	-	0.263743	0.0867365
ENSG00000168228	-	0.378592	0.000907998	-	0.210768	0.0734259	-	0.0887541	0.416925	-	-0.0763188	0.474483	-	0.2976	0.00912866
ENSG00000109062	-	-0.0446685	0.468895	-	0.155848	0.0088565	-	0.0311412	0.590648	-	0.234552	0.000100629	-	0.185118	0.00201819
ENSG00000162520	-	-0.347691	0.00526854	-	-0.153116	0.197191	-	0.0273834	0.848208	-	0.224806	0.0806143	-	-0.127601	0.263658
ENSG00000148215	-	-	-	-	Inf	0.724725	-	-1.14914	0.955329	-	Inf	1	-	Inf	1
ENSG00000134444	-	0.0659858	0.439217	-	0.0449539	0.563599	-	0.0778981	0.393497	-	0.0597412	0.523679	-	0.120939	0.263649
ENSG00000198373	-	-0.0796195	0.226289	-	0.0310877	0.544878	-	-0.0397902	0.4753	-	0.0737203	0.243283	-	-0.010624	0.904202
ENSG00000131148	-	0.107462	0.203125	-	-0.244245	0.0449434	-	0.215102	0.08784	-	-0.13372	0.103106	-	-0.0309497	0.70346
ENSG00000149557	-	0.03083	0.760985	-	-0.0674024	0.621918	-	0.136264	0.261089	-	0.0408457	0.768685	-	0.0670508	0.560959
ENSG00000153560	-	-0.0366288	0.390061	-	-0.151024	0.0109564	-	0.0110598	0.798303	-	-0.100512	0.0331084	-	-0.141954	0.00183204
ENSG00000090013	-	0.350392	1.05327e-05	-	0.890363	4.76486e-35	-	-0.373208	1.46222e-08	-	0.169622	0.0218392	-	0.515246	1.84802e-11
ENSG00000173614	-	0.0640565	0.787263	-	0.550436	0.0289654	-	0.196288	0.304693	-	0.68522	0.000109695	-	0.744487	3.42863e-05
ENSG00000137947	-	0.227132	0.00754968	-	0.378811	2.68412e-06	-	-0.0934308	0.224956	-	0.061122	0.415361	-	0.283452	0.000510459
ENSG00000059378	-	-0.786228	5.88279e-12	up	1.18442	5.5705e-28	-	-0.248782	0.00256847	up	1.72481	2.2089e-130	-	0.933783	1.58642e-44
ENSG00000275052	-	0.0126555	0.809755	-	-0.00765804	0.844155	-	0.0058679	0.896735	-	-0.011598	0.800788	-	-0.00372699	0.919526
ENSG00000129083	-	0.063138	0.168666	-	0.0785726	0.0659168	-	0.0117659	0.77647	-	0.0300955	0.466204	-	0.0884596	0.0452266
ENSG00000197584	-	-Inf	0.718292	-	0.0495099	1	-	-Inf	0.678584	-	-	-	-	-Inf	0.686035
ENSG00000180481	-	0.547215	0.714182	-	0.161019	0.999525	-	-0.0181763	1	-	-0.402653	0.798617	-	0.14151	0.977993
ENSG00000105443	-	-0.274675	1.39847e-06	-	0.176866	0.000455143	-	-0.132052	0.00901155	-	0.322324	7.01166e-09	-	0.0429167	0.386153
ENSG00000160767	-	0.123904	0.0397317	-	-0.015133	0.793855	-	0.13158	0.0205201	-	-0.00453871	0.983883	-	0.114529	0.0497095
ENSG00000111490	-	-0.100384	0.82715	-	-0.350982	0.551598	-	0.131563	0.852027	-	-0.115781	0.882398	-	-0.221648	0.680235
ENSG00000205502	-	-	-	-	-	-	-	Inf	0.762713	-	Inf	0.761269	-	Inf	0.766827
ENSG00000197619	-	0.296367	0.0187076	-	0.0140814	0.946621	-	-0.144009	0.399188	-	-0.423499	0.0083104	-	-0.131986	0.348408
ENSG00000239474	-	-3.03867	0.262149	-	-1.27063	0.568067	-	0.240696	1	-	2.00975	0.66228	-	-1.03253	0.637023
ENSG00000136169	-	-0.106177	0.394981	-	0.081499	0.563167	-	-0.0381558	0.812523	-	0.152277	0.243244	-	0.0414225	0.776736
ENSG00000175215	-	-0.105545	0.0331031	-	-0.0824014	0.0901333	-	-0.0230959	0.63502	-	0.00289098	0.940986	-	-0.107419	0.0307798
ENSG00000197461	-	0.141969	0.171789	-	-0.155504	0.153698	-	-0.052864	0.631936	-	-0.347427	0.000959065	-	-0.210225	0.0518499
ENSG00000148290	-	-0.235448	0.0795909	-	0.402413	0.00661517	-	-0.194593	0.143616	-	0.446346	0.000485529	-	0.206141	0.0989681
ENSG00000163110	-	0.155086	0.0010175	-	-0.431766	2.66779e-18	-	0.211162	3.07113e-05	-	-0.372895	3.40202e-13	-	-0.222529	6.25598e-06
ENSG00000123146	-	-0.153888	0.0024404	-	0.0268502	0.628717	-	-0.149455	0.00233037	-	0.0340688	0.482528	-	-0.124591	0.0150677
ENSG00000227868	-	-0.144728	1	-	0.564662	0.999601	-	0.288821	1	-	1.00131	0.885254	-	0.851602	0.884415
ENSG00000115718	-	-0.150814	0.831703	-	-1.01041	0.215526	-	0.134325	0.982966	-	-0.721601	0.404618	-	-0.877705	0.252386
ENSG00000072832	-	-0.0310692	0.696767	-	-0.208054	0.0307927	-	0.0383894	0.676044	-	-0.135733	0.191308	-	-0.171691	0.0764142
ENSG00000099326	-	-0.041735	0.729111	-	0.235237	0.00808756	-	-0.191901	0.0280211	-	0.0878235	0.377213	-	0.0414319	0.636038
ENSG00000125675	-	1.38187	0.794998	-	2.90637	0.198865	-	-0.584128	0.771364	-	0.941279	0.762077	-	2.32109	0.410234
ENSG00000188313	-	-0.969356	7.93039e-19	up	1.02996	4.73125e-27	-	-0.222654	0.000455574	up	1.77948	4.86275e-209	-	0.805433	2.6639e-42
ENSG00000243649	-	-0.0759406	1	-	0.437904	0.8688	-	-2.01569	0.35555	-	-1.49988	0.609267	-	-1.57991	0.59165
ENSG00000143228	-	-0.164473	0.000923337	-	0.161737	0.000799335	-	-0.0463243	0.380416	-	0.282766	3.2779e-08	-	0.113589	0.0285287
ENSG00000103035	-	0.020112	0.839067	-	0.112386	0.115376	-	-0.168528	0.0148063	-	-0.073301	0.327709	-	-0.05794	0.403863
ENSG00000145414	-	0.37716	0.00016551	-	-0.0438381	0.755011	-	0.104547	0.330867	-	-0.313719	0.00159135	-	0.0588153	0.537831
ENSG00000284753	-	0.00397077	1	-	-0.090272	0.859891	-	-0.124517	0.862085	-	-0.216285	0.687973	-	-0.217061	0.675139
ENSG00000196628	-	-0.102052	0.174153	-	-0.0215623	0.749692	-	-0.0790075	0.274367	-	0.00433369	0.993817	-	-0.102459	0.153728
ENSG00000198948	-	-0.217186	0.00495406	-	-0.491035	9.93085e-10	-	0.00644806	0.977385	-	-0.264492	0.00147797	-	-0.48644	9.58347e-10
ENSG00000254004	-	0.00184721	0.935645	-	-0.00373501	0.990317	-	-0.0734663	0.306607	-	-0.0762548	0.302961	-	-0.0791004	0.314854
ENSG00000166292	-	-1.08245	0.586636	-	-3.14116	0.195163	-	3.20929	0.145218	-	1.15523	0.485059	-	0.0674745	1
ENSG00000103275	-	0.124065	0.107028	-	-0.228688	0.00726028	-	-0.139091	0.335033	-	-0.488837	7.88977e-06	-	-0.369641	0.000435555
ENSG00000114200	-	-0.207546	0.0137203	-	-0.163532	0.0451146	-	0.0912864	0.26423	-	0.138123	0.105034	-	-0.0741208	0.354612
ENSG00000205758	-	0.140056	0.135489	-	-0.0259383	0.844595	-	-0.0525831	0.59173	-	-0.215753	0.0254745	-	-0.0804817	0.450135
ENSG00000175110	-	-0.0343236	0.762247	-	0.0390356	0.702676	-	-0.086258	0.373699	-	-0.0100323	0.895344	-	-0.0490544	0.617862
ENSG00000151881	-	0.0507045	0.727685	-	-0.174548	0.113778	-	0.140425	0.222148	-	-0.0820071	0.493072	-	-0.036065	0.752783
ENSG00000138303	-	-0.0758955	0.358655	-	0.220933	0.00939217	-	-0.167012	0.0416369	-	0.13272	0.115914	-	0.0520325	0.565634
ENSG00000179546	-	-0.301607	0.476673	-	-0.279763	0.522231	-	0.636179	0.0994417	-	0.661055	0.0861152	-	0.35469	0.356938
ENSG00000143179	-	0.253144	0.00378136	-	-0.202118	0.0260791	-	0.189267	0.0547224	-	-0.263199	0.00188606	-	-0.0147495	0.84679
ENSG00000164818	-	-0.119659	0.0425834	-	-0.175246	0.00230017	-	-0.0389469	0.645529	-	-0.0916694	0.19461	-	-0.216131	0.00181934
ENSG00000035403	-	-0.195378	9.88748e-07	-	-0.141292	0.000268962	-	-0.165627	2.04733e-06	-	-0.108725	0.00379119	-	-0.30887	6.19982e-14
ENSG00000167840	-	0.0831108	0.453564	-	-0.17669	0.107978	-	0.0606397	0.609118	-	-0.196241	0.063662	-	-0.117924	0.261001
ENSG00000221963	-	-0.770084	1.84882e-05	up	1.57108	1.70073e-40	-	-0.284338	0.000178859	up	2.05969	4.53781e-148	up	1.28489	2.84135e-46
ENSG00000255587	-	-1.5557	0.772765	-	-1.68158	0.781754	-	1.4879	0.836332	-	1.36494	0.826708	-	-0.19651	1
ENSG00000101310	-	0.0930115	0.119906	-	0.161598	0.00475003	-	0.0301264	0.609049	-	0.101586	0.124297	-	0.189776	0.000912799
ENSG00000286522	-	-1.46671	0.453969	-	-0.154403	1	-	-1.44644	0.611125	-	-0.131854	1	-	-1.60284	0.398119
ENSG00000196415	-	-	-	-	-	-	-	Inf	0.294095	-	Inf	0.294667	-	Inf	0.299938
ENSG00000139173	-	-0.201929	0.252243	-	-0.508316	0.0072261	-	0.418069	0.0271567	-	0.114547	0.51803	-	-0.0922344	0.597473
ENSG00000133739	-	-0.205034	0.0417319	-	0.0964503	0.188318	-	-0.0501571	0.504086	-	0.254247	0.0111931	-	0.044285	0.532869
ENSG00000166548	-	-0.522949	0.00108397	-	0.242843	0.0818246	-	-0.0913101	0.501795	-	0.677314	8.73816e-06	-	0.149658	0.285252
ENSG00000124508	-	-0.0311491	0.765268	-	0.346447	0.000110823	-	0.0459381	0.581834	-	0.426301	1.71942e-06	-	0.390443	9.66539e-06
ENSG00000183396	-	Inf	0.534271	-	Inf	1	-	2.42963	0.407203	-	0.939901	0.762152	-	Inf	0.216007
ENSG00000148110	-	0.00992921	0.960714	-	-0.0239704	0.626062	-	-0.0077461	0.932102	-	-0.0388048	0.533221	-	-0.0336796	0.498346
ENSG00000278817	-	0.859845	0.436503	-	0.487686	0.707785	-	0.660507	0.443347	-	0.291222	0.708149	-	1.14581	0.208483
ENSG00000170613	-	Inf	1	-	-	-	-	-	-	-	-Inf	0.981133	-	-	-
ENSG00000102879	-	-0.095334	0.765582	-	0.288079	0.350035	-	0.276038	0.475897	-	0.662815	0.0707545	-	0.562555	0.0912188
ENSG00000162819	-	0.0191753	0.729832	-	0.01131	0.878847	-	0.00538363	0.913917	-	0.000330331	0.973113	-	0.014751	0.820457
ENSG00000244607	-	1.37974	0.54509	-	0.847513	0.814231	-	0.217011	1	-	-0.312324	0.928107	-	1.06528	0.726051
ENSG00000167272	-	0.113177	0.303741	-	-0.011177	0.880844	-	0.0193487	0.862473	-	-0.102024	0.329527	-	0.00627795	0.991954
ENSG00000181036	-	-	-	-	-	-	-	Inf	1	-	Inf	1	-	Inf	1
ENSG00000088367	-	0.317272	0.0662808	-	0.353009	0.0267088	-	-0.0178789	0.922746	-	0.0207797	0.840206	-	0.333251	0.0341073
ENSG00000110848	-	-	-	-	Inf	1	-	-Inf	0.977551	-	-	-	-	-	-
ENSG00000106462	-	0.180628	6.89537e-05	-	-0.0530772	0.239061	-	0.100506	0.0247222	-	-0.130363	0.00397404	-	0.0455023	0.325981
ENSG00000108671	-	0.106242	0.00395739	-	-0.150583	6.08855e-05	-	-0.0281743	0.449588	-	-0.282159	4.00255e-13	-	-0.180653	4.6255e-06
ENSG00000008869	-	-0.0466088	0.658205	-	0.0741655	0.318583	-	-0.0999188	0.188831	-	0.0236217	0.761211	-	-0.0277717	0.857894
ENSG00000158864	-	-0.151684	0.00154716	-	0.174799	9.35615e-05	-	-0.0833423	0.140719	-	0.245953	0.000247312	-	0.0895495	0.154468
ENSG00000147127	-	0.288185	0.532696	-	-0.357426	0.417591	-	-0.301311	0.505856	-	-0.943699	0.0230962	-	-0.660539	0.113816
ENSG00000172795	-	-0.0685781	0.263418	-	0.146988	0.00683393	-	0.0459832	0.404157	-	0.264366	3.44965e-06	-	0.191037	0.000563079
ENSG00000197265	-	0.035267	0.704004	-	-0.0875966	0.224164	-	0.0824196	0.351153	-	-0.0375189	0.660619	-	-0.00711884	0.909692
ENSG00000139687	-	-0.117763	0.00883408	-	-0.0797036	0.0708465	-	-0.0295052	0.471056	-	0.0114372	0.813105	-	-0.111111	0.0128679
ENSG00000146530	-	-0.187502	0.353763	-	0.325445	0.191142	-	-0.00793683	0.998686	-	0.508055	0.00813589	-	0.315462	0.113524
ENSG00000156886	-	0.383895	0.693979	-	0.0271303	0.998261	-	0.214018	0.864692	-	-0.140556	0.852976	-	0.240135	0.780505
ENSG00000112118	-	0.0954906	0.0191914	-	-0.106696	0.00741397	-	0.0663423	0.099755	-	-0.133039	0.00192934	-	-0.042293	0.302828
ENSG00000103460	down	-1.1811	0.00079893	-	-0.409739	0.160295	-	0.0654075	0.785538	-	0.83965	0.000293778	-	-0.346308	0.263175
ENSG00000104969	-	0.146042	0.00146138	-	-0.207572	2.78394e-06	-	0.135598	0.00261458	-	-0.215134	2.22502e-06	-	-0.0738883	0.0930814
ENSG00000149328	-	-	-	-	Inf	1	-	-Inf	0.977551	-	-	-	-	-	-
ENSG00000156603	-	0.118117	0.278727	-	0.108226	0.350371	-	-0.0619149	0.589156	-	-0.0691121	0.502887	-	0.0443816	0.70191
ENSG00000100802	-	0.0653199	0.845642	-	0.517293	0.0124739	-	0.00462876	1	-	0.45949	0.0192286	-	0.519909	0.0111283
ENSG00000158710	-	-0.174626	2.01144e-08	-	-0.257815	1.06697e-18	-	-0.0543677	0.0778911	-	-0.134715	4.56548e-05	-	-0.314091	1.11182e-22
ENSG00000148411	-	-0.295826	3.20356e-10	-	-0.239869	1.31603e-07	-	-0.0785346	0.0852532	-	-0.0196974	0.738077	-	-0.320342	6.52938e-12
ENSG00000170231	-	-0.735059	0.410289	-	0.353331	0.597461	-	0.184464	0.838467	-	1.27594	0.0705798	-	0.536062	0.384101
ENSG00000213085	-	-0.117619	0.81542	down	-1.24782	0.0149046	-	0.458149	0.454638	-	-0.669672	0.174113	-	-0.79215	0.0954792
ENSG00000143384	-	-0.0047155	0.921654	-	-0.169663	3.6059e-07	-	-0.0180594	0.625497	-	-0.180189	5.58492e-07	-	-0.189655	1.19378e-07
ENSG00000067064	-	0.178594	0.0203087	-	-0.49528	4.3594e-36	-	0.342126	2.87932e-17	-	-0.328946	1.94412e-05	-	-0.15506	8.24762e-05
ENSG00000185467	-	-Inf	0.510072	-	-0.597794	1	-	0.836595	0.881255	-	Inf	0.405921	-	0.236557	1
ENSG00000180329	-	0.0438796	0.672277	-	-0.0906879	0.369555	-	0.0817696	0.429324	-	-0.0499319	0.595653	-	-0.0108409	0.89326
ENSG00000117009	-	-0.208449	0.679217	-	0.254606	0.468954	-	-0.0664571	0.88977	-	0.398862	0.302608	-	0.186101	0.580053
ENSG00000186260	-	0.0646358	0.620398	-	0.191594	0.0617508	-	-0.135815	0.0457205	-	-0.00607009	1	-	0.053726	0.640844
ENSG00000172058	-	0.549222	0.867996	-	0.536901	0.851524	-	0.097928	1	-	0.0890953	1	-	0.633319	0.809441
ENSG00000145041	-	-0.0403824	0.594604	-	-0.0274288	0.727249	-	0.00975551	0.916086	-	0.0255451	0.737782	-	-0.0195696	0.792795
ENSG00000216937	-	0.459817	0.136693	-	0.404253	0.161562	-	-0.150271	0.582428	-	-0.202757	0.534031	-	0.251974	0.401366
ENSG00000143469	-	0.256399	0.0370185	-	-0.0473535	0.713509	-	-0.0362356	0.790661	-	-0.337111	0.00568185	-	-0.0854748	0.506149
ENSG00000187889	-	0.25313	0.848101	-	-0.913294	0.493868	-	1.27376	0.242152	-	0.109088	0.967205	-	0.357798	0.734035
ENSG00000133612	-	0.108471	0.0934731	-	-0.124393	0.065235	-	0.130567	0.174724	-	-0.0993661	0.177525	-	0.00435995	0.970159
ENSG00000100138	-	0.106695	0.0640372	-	-0.226406	0.000147513	-	0.11186	0.0605929	-	-0.21835	0.000192161	-	-0.116393	0.0513228
ENSG00000174442	-	0.0805715	0.208729	-	-0.0342057	0.608141	-	0.111347	0.201143	-	-0.000559166	0.963788	-	0.0751978	0.34083
ENSG00000118515	-	-0.456283	1.03581e-07	-	-0.504492	2.29596e-09	-	-0.331611	0.000430012	-	-0.377073	0.000330177	-	-0.838021	1.45851e-21
ENSG00000159128	-	-0.28772	0.0418827	-	0.0153331	0.916748	-	0.223118	0.316764	-	0.529203	0.0111531	-	0.236751	0.167128
ENSG00000277957	-	1.76614	0.192405	-	0.249821	0.999228	-	0.3599	0.960189	-	-1.15285	0.357986	-	0.608663	0.809242
ENSG00000174059	-	-0.735072	0.264377	-	0.258426	0.671201	-	0.219922	0.687927	up	1.21632	0.0336216	-	0.476358	0.371202
ENSG00000100029	-	0.104526	0.0475909	-	-0.253299	3.97171e-06	-	0.197722	0.000288425	-	-0.15725	0.00328011	-	-0.0574772	0.298272
ENSG00000128298	-	-1.65668	0.140378	-	0.0744663	0.927558	-	0.221461	0.844675	up	1.95622	0.0373393	-	0.294662	0.693779
ENSG00000282988	-	-Inf	0.262382	-	0.0990811	1	-	-2.51837	0.411464	-	Inf	1	-	-2.42164	0.424845
ENSG00000141933	-	-0.585256	0.0417406	-	-0.281051	0.320783	-	-0.224881	0.446368	-	0.0825729	0.804995	-	-0.507653	0.0699099
ENSG00000144791	-	0.300572	0.00877722	-	0.152936	0.185778	-	-0.106101	0.33823	-	-0.250856	0.0246566	-	0.0449302	0.717078
ENSG00000018625	-	-Inf	0.718292	-	-Inf	0.721022	-	Inf	1	-	Inf	1	-	-1.18196	0.955651
ENSG00000138376	-	0.0311936	0.661589	-	0.151528	0.0367509	-	-0.0424185	0.542344	-	0.0807091	0.3141	-	0.107168	0.146867
ENSG00000130725	-	0.180852	0.0172392	-	-0.0838502	0.0901473	-	0.0351426	0.485446	-	-0.226783	0.00285732	-	-0.0506546	0.309662
ENSG00000183735	-	0.146108	0.0565238	-	0.230424	0.0159522	-	0.0364138	0.642185	-	0.123514	0.0772824	-	0.264842	0.00485855
ENSG00000122515	-	0.0252756	0.708638	-	0.0228566	0.641129	-	0.033243	0.520848	-	0.0336829	0.471916	-	0.0541097	0.309888
ENSG00000284194	-	-0.230243	0.816334	-	-0.127158	0.930906	-	-0.237778	0.863142	-	-0.131732	0.948275	-	-0.367158	0.680756
ENSG00000137101	-	-0.500968	0.752928	-	0.707233	0.5483	-	-1.84873	0.122765	-	-0.637698	0.792173	-	-1.14345	0.450754
ENSG00000213949	-	-0.44658	0.000896337	-	-0.336193	0.0128016	-	0.0927405	0.504916	-	0.205957	0.123068	-	-0.245348	0.0634783
ENSG00000136636	-	0.0935904	0.0662984	-	-0.134948	0.0105785	-	0.148173	0.00410976	-	-0.0775699	0.131232	-	0.0112817	0.811127
ENSG00000125885	-	0.236689	0.0816135	-	0.137137	0.344385	-	-0.0194171	0.887828	-	-0.116421	0.225819	-	0.115768	0.346052
ENSG00000115318	-	0.138921	0.700831	-	0.76577	0.113802	-	0.231857	0.53456	-	0.861116	0.0114261	-	0.995763	0.00298115
ENSG00000114013	-	-	-	-	-	-	-	Inf	1	-	Inf	1	-	Inf	1
ENSG00000148225	-	0.29733	0.348172	-	0.727982	0.0467563	-	-0.0660886	0.859349	-	0.367167	0.144758	-	0.659454	0.0151009
ENSG00000163389	-	0.173826	0.174093	-	0.014486	0.925805	-	0.0300223	0.899662	-	-0.126161	0.352433	-	0.0427731	0.726572
ENSG00000117597	-	0.0296298	0.70797	-	-0.154419	0.0789333	-	-0.0707959	0.344084	-	-0.252063	0.000468252	-	-0.227256	0.0030755
ENSG00000131507	-	0.0184727	0.712671	-	-0.00203589	0.904932	-	-0.0362697	0.442209	-	-0.053948	0.243291	-	-0.0402219	0.364929
ENSG00000175581	-	-0.0181426	0.914943	-	-0.184036	0.161552	-	0.0169355	0.922336	-	-0.146145	0.246936	-	-0.169032	0.186766
ENSG00000162510	-	0.719566	0.362262	-	0.113544	0.922445	-	0.723612	0.260398	-	0.120872	0.795957	-	0.83504	0.190756
ENSG00000102901	-	-0.00169483	1	-	-0.047636	0.585554	-	0.031093	0.716192	-	-0.0119883	0.886162	-	-0.0185311	0.846255
ENSG00000063761	-	-0.151523	0.457536	-	0.433047	0.0539042	-	-0.286846	0.209798	-	0.300716	0.156345	-	0.14432	0.48463
ENSG00000161714	-	-0.202391	0.00139779	-	0.195107	0.0010042	-	-0.0429058	0.657481	-	0.357508	0.00290504	-	0.150331	0.135745
ENSG00000126458	-	0.0434905	0.826455	-	0.821897	6.21298e-11	-	-0.066872	0.540151	-	0.714406	1.14133e-07	-	0.753106	2.40187e-09
ENSG00000119414	-	-0.0267213	0.765549	-	-0.133344	0.0196841	-	0.0886393	0.130459	-	-0.0151618	0.795797	-	-0.0465676	0.390024
ENSG00000214435	-	Inf	0.560207	-	Inf	1	-	1.4846	0.836495	-	-0.222779	1	-	Inf	0.563704
ENSG00000143198	-	0.091618	0.162664	-	-0.0293418	0.582699	-	-0.0324876	0.621802	-	-0.150616	0.016146	-	-0.0637347	0.2855
ENSG00000167549	-	0.303964	0.775172	-	-0.518599	0.735729	-	0.991898	0.507845	-	0.172717	0.932397	-	0.473161	0.764487
ENSG00000188338	-	-0.348877	0.699779	up	1.04919	0.0349899	-	-0.0604693	0.89666	up	1.34044	0.0346108	-	0.986665	0.0517468
ENSG00000105063	-	-0.108798	0.010288	-	-0.186176	5.2745e-06	-	-0.0648945	0.125734	-	-0.139415	0.00140011	-	-0.252979	3.60232e-09
ENSG00000170638	-	0.1482	0.076583	-	-0.0510785	0.635837	-	0.0941186	0.268663	-	-0.102266	0.206123	-	0.0411284	0.603695
ENSG00000104368	-	-0.584151	5.21589e-16	-	-0.226724	6.98318e-05	-	-0.21357	0.000289175	-	0.146708	0.0177019	-	-0.442253	1.20894e-12
ENSG00000104899	-	-0.0138438	0.97635	-	-0.0979749	0.493352	-	0.110347	0.455165	-	0.0290999	0.847016	-	0.0105727	0.919314
ENSG00000149929	-	-0.125265	0.475648	-	0.0296878	0.845305	-	0.00811262	0.932809	-	0.16586	0.10146	-	0.0356815	0.785876
ENSG00000161860	-	0.114021	0.962464	-	0.806737	0.204149	-	0.236081	0.726136	-	0.932532	0.107577	-	1.04129	0.0827787
ENSG00000151023	-	1.04161	0.304094	-	0.230703	0.998893	-	-0.619636	0.728003	-	-1.42777	0.137493	-	-0.391335	0.772831
ENSG00000001460	-	-0.212329	0.179429	-	-0.0141283	0.954329	-	-0.0600426	0.66159	-	0.140831	0.32332	-	-0.0762484	0.636389
ENSG00000162595	-	0.583959	0.0489289	-	0.353477	0.260346	-	0.265901	0.330706	-	0.0384601	0.909826	-	0.617436	0.0326758
ENSG00000176973	-	1.20492	0.294895	-	-1.07474	0.690079	-	1.06277	0.647382	-	-1.21516	0.300779	-	-0.0136673	1
ENSG00000135845	-	0.0744511	0.454774	-	0.0545096	0.590233	-	-0.0310556	0.74469	-	-0.0482002	0.611013	-	0.0214684	0.848425
ENSG00000204472	-	-Inf	0.996825	-	-Inf	0.999437	-	-	-	-	-	-	-	-Inf	0.977146
ENSG00000166803	-	-0.211209	0.034674	-	-0.394511	7.23234e-05	-	0.167349	0.0979651	-	-0.0131829	0.869405	-	-0.229159	0.0175726
ENSG00000171561	-	Inf	0.74782	-	Inf	0.72971	-	-0.104299	1	-	0.0223066	1	-	Inf	0.767969
ENSG00000122952	-	0.0818618	0.115866	-	-0.00328279	0.9448	-	0.0665629	0.183219	-	-0.0158211	0.75146	-	0.0612672	0.240586
ENSG00000119408	-	0.318827	0.00741461	-	-0.426538	0.00095567	-	0.1828	0.20156	-	-0.559617	2.58533e-06	-	-0.245714	0.0463108
ENSG00000102898	-	-0.0164259	0.737667	-	-0.180125	0.000371468	-	0.0236412	0.639838	-	-0.137193	0.00880547	-	-0.158362	0.00215179
ENSG00000121775	-	0.0306346	0.768706	-	-0.167603	0.159417	-	0.100377	0.378682	-	-0.0951843	0.407673	-	-0.0692182	0.578953
ENSG00000136152	-	-0.0729554	0.477792	-	0.060877	0.524141	-	-0.0142793	0.894781	-	0.122319	0.208071	-	0.0446571	0.632079
ENSG00000109920	-	0.0446717	0.330365	-	0.14186	0.00150341	-	-0.0817809	0.0637589	-	0.0182202	0.716356	-	0.0581545	0.212488
ENSG00000187556	-	-2.10109	0.113569	-	-1.66628	0.238438	-	0.384883	0.884344	-	0.823679	0.610048	-	-1.28324	0.277961
ENSG00000205517	-	-0.298017	0.0828907	-	0.523413	0.000386106	-	0.00623524	0.994022	-	0.830522	3.731e-05	-	0.527721	0.00302392
ENSG00000178732	-	0.708044	1	-	1.43736	0.782233	-	-0.122787	1	-	0.60868	1	-	1.31492	0.836092
ENSG00000068305	-	-0.200295	0.00134496	-	-0.0813616	0.199046	-	-0.138546	0.0568753	-	-0.0167179	0.805417	-	-0.221845	0.000549703
ENSG00000198863	-	0.0123078	0.901883	-	-0.0276023	0.695813	-	0.100346	0.192966	-	0.0632146	0.67833	-	0.0708737	0.394861
ENSG00000067606	-	0.0113349	1	-	0.300438	0.674481	-	-0.150751	0.845337	-	0.141365	0.903966	-	0.147919	0.875587
ENSG00000101189	-	0.161498	0.0428877	-	-0.028201	0.717385	-	0.120979	0.128304	-	-0.0658506	0.37425	-	0.0909356	0.27281
ENSG00000213793	-	-0.0488667	0.56768	-	0.386588	5.15946e-07	-	-0.096989	0.182686	-	0.341314	1.55211e-05	-	0.287708	0.000232071
ENSG00000283536	-	-Inf	0.996825	-	-Inf	0.999437	-	-	-	-	-	-	-	-Inf	0.977146
ENSG00000099330	-	0.11852	0.628637	-	0.653876	1.06558e-05	-	-0.109936	0.405721	-	0.428543	0.0449513	-	0.542146	0.000313448
ENSG00000137168	-	0.14448	0.0380198	-	0.0194491	0.817661	-	0.135087	0.0353284	-	0.0129493	0.815376	-	0.15261	0.0235233
ENSG00000163581	-	-	-	-	Inf	1	-	-Inf	0.977551	-	-	-	-	-	-
ENSG00000157423	-	-Inf	0.996825	-	-Inf	0.999437	-	Inf	0.762713	-	Inf	0.761269	-	0.74151	1
ENSG00000178605	-	-0.113635	0.285627	-	-0.121171	0.312455	-	-0.127352	0.303507	-	-0.132283	0.155301	-	-0.250617	0.0101655
ENSG00000177084	-	0.0909869	0.0595793	-	-0.0680085	0.260611	-	0.0105415	0.826551	-	-0.145653	0.00414003	-	-0.0594041	0.282103
ENSG00000144815	-	0.132875	0.0141675	-	0.157476	0.00312922	-	-0.0254424	0.633736	-	0.00196731	0.992226	-	0.130095	0.0164267
ENSG00000148120	-	-0.439482	0.000103254	-	-0.253746	0.0147074	-	-0.0780734	0.371839	-	0.110463	0.202836	-	-0.33375	0.00141848
ENSG00000196604	-	-Inf	0.712403	-	-Inf	0.714993	-	-	-	-	-	-	-	-Inf	0.680554
ENSG00000101811	-	0.0775814	0.325598	-	0.0758354	0.249086	-	0.0221022	0.741497	-	0.0231415	0.798359	-	0.0959329	0.215104
ENSG00000187164	-	-0.0918204	0.0557871	-	-0.0630622	0.18247	-	-0.0904963	0.0542295	-	-0.0588462	0.326563	-	-0.155499	0.00135842
ENSG00000164828	-	0.070015	0.0828853	-	-0.119152	0.00445105	-	-0.0656597	0.115727	-	-0.251995	4.22706e-09	-	-0.186701	1.73385e-05
ENSG00000115919	-	1.05339	0.122937	-	0.520512	0.638533	-	0.409763	0.743775	-	-0.119738	0.837917	-	0.929522	0.204297
ENSG00000185658	-	-0.128453	0.0569917	-	0.00689427	0.961956	-	-0.0194313	0.818899	-	0.11882	0.185274	-	-0.0144399	0.854301
ENSG00000006712	-	-0.0927121	0.116244	-	-0.10325	0.0316128	-	-0.0515525	0.281562	-	-0.0592407	0.303545	-	-0.156661	0.00146169
ENSG00000187942	-	Inf	1	-	-	-	-	-	-	-	-Inf	0.981133	-	-	-
ENSG00000149050	-	-	-	-	-	-	-	Inf	0.761833	-	Inf	0.760539	-	Inf	0.766004
ENSG00000079337	-	-0.51274	0.557732	-	0.797753	0.155632	-	-0.619285	0.258899	-	0.694068	0.310136	-	0.175606	0.841976
ENSG00000100592	-	-0.0570582	0.58778	-	0.204686	0.0634494	-	-0.0582398	0.590591	-	0.20635	0.152525	-	0.144488	0.189411
ENSG00000204316	-	0.27878	0.509312	-	0.112724	0.793778	-	0.148983	0.728538	-	-0.0138695	1	-	0.259966	0.51145
ENSG00000117983	-	-	-	-	Inf	1	-	-Inf	0.977551	-	-	-	-	-	-
ENSG00000167523	-	-0.110635	0.488282	-	-0.346393	0.0282963	-	0.318026	0.0406885	-	0.0850792	0.598808	-	-0.0302563	0.846308
ENSG00000186446	-	0.0896897	0.651277	-	0.0372837	0.832917	-	-0.18771	0.294642	-	-0.237402	0.197599	-	-0.152437	0.513213
ENSG00000035862	-	-0.12991	0.00212454	-	-0.0282996	0.554471	-	-0.0686293	0.087099	-	0.0358146	0.374387	-	-0.0988415	0.0235285
ENSG00000147873	-	-Inf	0.504176	-	0.616419	0.856815	-	-2.41445	0.555684	-	Inf	1	-	-1.79889	0.730215
ENSG00000090621	-	0.0435368	0.362457	-	-0.145912	0.00137933	-	0.0340194	0.472632	-	-0.152547	0.00118438	-	-0.113799	0.0142778
ENSG00000100239	-	-0.00124866	0.916271	-	0.320826	3.47337e-08	-	-0.0974288	0.0774548	-	0.227612	0.000106222	-	0.221528	0.000219388
ENSG00000072110	-	0.0683847	0.050975	-	-0.33239	5.90638e-16	-	0.0122434	0.700383	-	-0.385697	2.08639e-25	-	-0.322053	2.671e-18
ENSG00000100079	-	-1.68662	0.218422	-	-1.44788	0.268837	-	0.145536	0.932014	-	0.386394	0.737801	-	-1.30356	0.305514
ENSG00000119698	-	0.9727	0.363433	-	-0.389805	0.882018	up	1.95343	0.0332114	-	0.595158	0.44002	-	1.56332	0.0713658
ENSG00000168356	-	Inf	0.560207	-	-	-	-	Inf	1	-	-1.83291	0.747718	-	Inf	1
ENSG00000112984	-	-0.252717	1.57108e-10	-	0.105798	0.00446454	-	-0.0247716	0.494051	-	0.336634	4.02359e-17	-	0.0791473	0.0461095
ENSG00000160293	-	0.175633	0.00782663	-	-0.167689	0.0136159	-	0.0806938	0.234028	-	-0.259827	8.61599e-05	-	-0.0889397	0.19124
ENSG00000175040	-	0.0149391	0.931668	-	-0.310845	0.0206378	-	-0.24318	0.0812493	-	-0.566012	3.05939e-05	-	-0.555901	4.03982e-05
ENSG00000118137	-	Inf	0.534795	-	Inf	1	-	2.05207	0.619071	-	0.654782	0.911677	-	Inf	0.461975
ENSG00000134440	-	0.117587	0.0179243	-	-0.0481083	0.367496	-	0.0565176	0.304368	-	-0.106337	0.0318243	-	0.0064581	0.907234
ENSG00000175832	-	0.289007	0.355915	-	-0.36385	0.453247	-	0.120302	0.80216	-	-0.530041	0.101134	-	-0.246192	0.500988
ENSG00000086232	-	-0.0228545	0.549696	-	0.00941576	0.811697	-	0.0320811	0.402434	-	0.0672067	0.091429	-	0.0395815	0.324314
ENSG00000175294	-	-1.09805	0.269265	-	0.846615	0.177647	-	-0.0846224	0.972455	-	1.86243	0.195708	-	0.759939	0.483119
ENSG00000137404	-	-0.12366	0.0818554	-	-0.0577749	0.413451	-	-0.137624	0.0434685	-	-0.0688943	0.33807	-	-0.197347	0.0047048
ENSG00000085377	-	0.109282	0.128785	-	0.0932001	0.186075	-	-0.0191041	0.794901	-	-0.0323037	0.665817	-	0.0722181	0.303623
ENSG00000154678	-	0.12927	0.000327565	-	-0.618684	2.58197e-65	-	0.508654	2.23456e-24	-	-0.236466	4.96464e-07	-	-0.111965	0.00933036
ENSG00000197580	-	-0.0129546	1	up	1.40235	0.000520167	-	-0.261785	0.424049	up	1.15643	0.0103185	up	1.13899	0.0171879
ENSG00000284491	-	0.908907	1	-	1.90338	0.654955	-	0.221973	1	-	1.21839	0.718259	-	2.12249	0.525696
ENSG00000072195	-	-0.115303	0.109741	-	-0.0590735	0.407799	-	-0.106377	0.0870845	-	-0.0473427	0.499768	-	-0.167463	0.0127705
ENSG00000130775	-	-0.181155	0.971741	-	-0.440598	0.643541	-	-0.134477	0.950365	-	-0.392219	0.555056	-	-0.576928	0.512562
ENSG00000105856	-	-0.0359529	0.739187	-	0.474037	1.94301e-06	-	-0.385965	5.66526e-05	-	0.126751	0.273454	-	0.0860978	0.565663
ENSG00000105419	-	-0.119629	0.229666	-	0.537866	6.49848e-06	-	0.00904042	0.94755	-	0.66952	6.40288e-13	-	0.545041	3.46254e-09
ENSG00000136937	-	0.0699259	0.210868	-	-0.127658	0.0259582	-	0.0529295	0.314897	-	-0.14186	0.0106251	-	-0.0767438	0.166211
ENSG00000138326	-	0.1583	0.00178642	-	-0.0766767	0.144631	-	-0.00409324	0.869307	-	-0.236202	1.11786e-09	-	-0.0826046	0.0597963
ENSG00000213339	-	0.14661	0.105735	-	0.0749367	0.416615	-	0.0970096	0.267503	-	0.0282379	0.68847	-	0.169983	0.0462649
ENSG00000007392	-	-0.134603	0.102782	-	-0.0391685	0.654339	-	-0.0606317	0.461956	-	0.0376909	0.630824	-	-0.101754	0.260546
ENSG00000148832	-	-1.33162	0.468427	-	-1.20673	0.442518	-	0.673218	0.772039	-	0.799649	0.787689	-	-0.536503	0.827973
ENSG00000095951	-	-0.139819	0.223296	-	0.063398	0.691273	-	-0.101672	0.426159	-	0.104355	0.376592	-	-0.040286	0.700811
ENSG00000093144	-	0.0973565	0.100247	-	-0.25616	0.000434078	-	0.0250829	0.74636	-	-0.325622	1.65097e-07	-	-0.232979	0.000251874
ENSG00000103174	-	-0.131221	0.436513	-	0.18796	0.25047	-	-0.170741	0.276646	-	0.15138	0.366082	-	0.0154616	0.95241
ENSG00000164485	-	Inf	1	-	-	-	-	-	-	-	-Inf	0.981133	-	-	-
ENSG00000176531	-	-0.0882856	0.449369	-	0.230892	0.0613613	-	-0.104852	0.353319	-	0.217346	0.0763044	-	0.124194	0.34821
ENSG00000113578	-	0.596433	0.149006	down	-1.28141	0.0174325	-	1.05271	0.0597154	-	-0.822753	0.0633291	-	-0.230813	0.621781
ENSG00000174501	-	-0.0467761	0.850252	-	-0.328909	0.181678	-	-0.164285	0.585993	-	-0.443693	0.108726	-	-0.495036	0.0620226
ENSG00000129990	-	1.28352	0.587902	-	2.10511	0.276907	-	-2.21223	0.242678	-	-1.38678	0.517194	-	-0.109815	1
ENSG00000198417	-	0.187495	0.772873	up	1.47776	0.000544831	-	-0.0345937	0.963364	up	1.25843	0.00227122	up	1.44096	0.000652793
ENSG00000153904	-	-0.0493243	0.375068	-	-0.512884	1.21117e-12	-	0.265343	0.000301167	-	-0.195277	0.000264087	-	-0.24932	3.54835e-05
ENSG00000152495	-	-0.17195	0.137597	-	-0.386672	0.000235361	-	0.0788819	0.359666	-	-0.132951	0.100048	-	-0.309581	0.00232494
ENSG00000166816	-	-Inf	0.258599	-	-0.180337	1	-	-0.231247	1	-	Inf	0.403378	-	-0.414756	0.918252
ENSG00000160113	-	0.136218	0.149774	-	-0.0449971	0.707298	-	0.207894	0.183151	-	0.0294494	0.91928	-	0.161098	0.272876
ENSG00000114204	-	-2.87179	0.215518	-	-1.35696	0.504038	-	-0.724295	0.941256	-	0.793743	1	-	-2.08244	0.310665
ENSG00000116783	-	-	-	-	Inf	0.442363	-	-Inf	0.421652	-	-	-	-	-	-
ENSG00000131018	-	0.0635445	0.288588	-	0.0387956	0.507895	-	-0.219856	0.000467953	-	-0.241828	0.000157675	-	-0.183025	0.00536892
ENSG00000165695	-	-0.0402822	1	-	2.74131	0.262351	-	-1.42206	0.494239	-	1.36218	0.826837	-	1.31801	0.835946
ENSG00000198056	-	0.238412	0.117444	-	0.329208	0.0453593	-	0.11091	0.486179	-	0.204502	0.186241	-	0.438261	0.00359073
ENSG00000123388	-	-	-	-	-	-	-	Inf	0.556089	-	Inf	0.555971	-	Inf	0.561827
ENSG00000075336	-	0.119595	0.322741	-	-0.249675	0.0642524	-	0.198373	0.102081	-	-0.168095	0.141691	-	-0.0533107	0.625125
ENSG00000180447	-	0.0761511	0.747223	-	-0.778309	0.010173	-	0.67576	0.0263327	-	-0.176184	0.498564	-	-0.104489	0.700658
ENSG00000162769	-	0.18925	0.0237572	-	-0.135353	0.106591	-	0.0466019	0.628445	-	-0.275026	0.0013771	-	-0.090598	0.286087
ENSG00000145495	-	0.0919296	0.0427629	-	0.0248469	0.570771	-	-0.0135804	0.743078	-	-0.0777944	0.0859299	-	0.00933691	0.852347
ENSG00000198723	-	Inf	0.480009	-	-	-	-	Inf	1	-	-1.96521	0.618084	-	Inf	1
ENSG00000180900	-	0.1236	0.0118861	-	-0.243215	4.00588e-07	-	0.0774211	0.110764	-	-0.286487	6.64456e-07	-	-0.167731	0.000587311
ENSG00000197121	-	-0.0479667	0.564103	-	-0.224955	0.00606414	-	-0.165323	0.0484258	-	-0.339463	4.77418e-05	-	-0.392157	2.24013e-06
ENSG00000059728	-	0.455817	0.00207	-	0.631648	7.60043e-06	-	-0.0855837	0.649967	-	0.0932386	0.621101	-	0.544133	0.0233397
ENSG00000233757	-	0.204091	1	-	0.117361	1	-	0.00683818	1	-	-0.0766967	1	-	0.122292	1
ENSG00000121390	-	-0.00747753	0.925863	-	-0.178656	0.00990211	-	-0.0700841	0.348037	-	-0.238451	0.000795189	-	-0.250697	0.000410872
ENSG00000131386	-	-0.166847	1	-	1.93965	0.322881	-	-Inf	0.0658006	-	-Inf	0.70146	-	-Inf	0.680554
ENSG00000085449	-	-0.0691937	0.346894	-	-0.181847	0.0213789	-	-0.0100261	0.861542	-	-0.119788	0.114698	-	-0.193777	0.00909138
ENSG00000163832	-	-0.149146	0.114719	-	0.0026216	0.964972	-	0.1818	0.0894907	-	0.336365	0.000130264	-	0.18254	0.0300745
ENSG00000146197	-	0.212991	0.627172	-	0.71717	0.0432735	-	-0.287109	0.393705	-	0.220181	0.528364	-	0.428509	0.245795
ENSG00000163040	-	-0.315948	0.208163	-	0.66919	0.00121592	-	-0.139249	0.449256	-	0.848685	0.00012339	-	0.528111	0.0125181
ENSG00000162843	-	Inf	1	-	Inf	0.175459	-	-1.76021	0.461081	-	1.03479	1	-	Inf	0.766827
ENSG00000093010	-	0.0695736	0.33563	-	0.134425	0.05269	-	-0.110037	0.100604	-	-0.0422817	0.541944	-	0.0225457	0.773955
ENSG00000253506	-	-	-	-	-	-	-	Inf	0.761833	-	Inf	0.760539	-	Inf	0.766004
ENSG00000099940	-	-0.069457	0.536323	-	0.00167714	0.973253	-	-0.162917	0.119038	-	-0.0888232	0.413154	-	-0.162988	0.131974
ENSG00000137269	-	0.142074	0.35242	-	0.0554711	0.76798	-	-0.153143	0.433047	-	-0.236999	0.108816	-	-0.0997325	0.502863
ENSG00000143119	-	1.3539	0.529257	-	0.96091	0.720218	-	-3.02516	0.222052	-	-3.41255	0.124971	-	-2.06632	0.615316
ENSG00000154165	-	-Inf	0.718292	-	-Inf	0.721022	-	-	-	-	-	-	-	-Inf	0.686035
ENSG00000172361	-	0.0758687	0.835782	-	0.0549328	0.917352	-	-0.0460029	0.938838	-	-0.064172	0.860357	-	0.00710449	1
ENSG00000141447	-	-0.213287	0.087738	-	0.197907	0.0707517	-	-0.206921	0.0776123	-	0.207164	0.0846766	-	-0.0108962	0.970471
ENSG00000078808	-	-0.181586	7.98166e-05	-	0.00585274	0.886602	-	-0.0017538	0.942712	-	0.188506	5.05549e-05	-	0.00219678	0.981184
ENSG00000102181	-	-0.0499933	0.328464	-	0.267162	1.75558e-07	-	-0.0898666	0.0730463	-	0.230154	1.10498e-05	-	0.175329	0.000847008
ENSG00000129946	-	-0.764298	0.0163545	-	0.141453	0.602668	-	0.0371391	0.898893	-	0.945512	0.00147465	-	0.17683	0.495707
ENSG00000104804	-	-Inf	0.0821215	-	-Inf	0.0830581	-	Inf	1	-	Inf	1	-	-3.25169	0.163627
ENSG00000109501	-	-0.157916	0.083464	-	0.428333	1.02771e-07	-	-0.157378	0.0386089	-	0.431726	3.73992e-07	-	0.26901	0.00108565
ENSG00000056277	-	0.110097	0.225574	-	0.323414	0.000194506	-	0.0862472	0.365143	-	0.302272	0.00606984	-	0.40765	0.000272016
ENSG00000172432	-	-0.167827	0.017196	-	0.46443	9.90435e-19	-	-0.151056	0.0175656	-	0.483982	3.99675e-08	-	0.31144	2.54448e-07
ENSG00000174891	-	0.000443371	0.996215	-	0.264567	0.00106694	-	-0.00272109	1	-	0.264246	0.000893574	-	0.25989	0.00113601
ENSG00000124574	-	-0.0958177	0.307016	-	0.0890877	0.316038	-	-0.102533	0.240284	-	0.0851501	0.356237	-	-0.015386	0.876226
ENSG00000161395	-	-0.0914204	0.75482	-	0.249978	0.20714	-	0.0974741	0.578563	-	0.441777	0.0136497	-	0.345725	0.079878
ENSG00000108784	-	-0.3983	0.000479515	-	0.224968	0.0446277	-	-0.262066	0.0403599	-	0.363992	0.00123744	-	-0.0392098	0.740565
ENSG00000188706	-	0.202461	0.00206211	-	0.0654745	0.339623	-	0.164364	0.00924204	-	0.0301874	0.675614	-	0.227907	0.000517959
ENSG00000179051	-	-0.144645	0.000930137	-	0.0110858	0.745952	-	-0.095955	0.0193471	-	0.0626169	0.153169	-	-0.0867579	0.0480875
ENSG00000185813	-	-0.360581	3.78151e-10	-	-0.381769	7.05119e-12	-	0.0108093	0.867441	-	-0.00759406	0.828853	-	-0.37286	3.38189e-11
[truncated: 14,392 more rows]
